# Supplementary material for: ﻿Morphophylogenetic evidence reveals four new fungal species within Tetraplosphaeriaceae (Pleosporales, Ascomycota) from tropical and subtropical forest in China
Source: MycoKeys. 2023 Dec 6;100:171–204. doi: 10.3897/mycokeys.100.113141 (PMC10719940; doi:10.3897/mycokeys.100.113141)
Supplement: XML Treatment for Tetraplosphaeriaceae [file mycokeys.100.113141-treatment1.xml]

<!DOCTYPE tp:taxon-treatment
  PUBLIC "-//TaxonX//DTD Taxonomic Treatment Publishing DTD v0 20100105//EN" "tax-treatment-NSO.dtd">
<tp:taxon-treatment xmlns:tp="http://www.plazi.org/taxpub"><tp:treatment-meta><kwd-group><label>Taxon classification</label><kwd>
              <named-content content-type="kingdom">Fungi</named-content>
            </kwd><kwd>
              <named-content content-type="order">Pleosporales</named-content>
            </kwd><kwd>
              <named-content content-type="family">Tetraplosphaeriaceae</named-content>
            </kwd></kwd-group><mixed-citation publication-type="journal"><person-group><name><surname>Tang</surname><given-names>Xia</given-names></name><name><surname>Jeewon</surname><given-names>Rajesh</given-names></name><name><surname>Lu</surname><given-names>Yong-Zhong</given-names></name><name><surname>Alrefaei</surname><given-names>Abdulwahed Fahad</given-names></name><name><surname>Jayawardena</surname><given-names>Ruvishika S.</given-names></name><name><surname>Xu</surname><given-names>Rong-Ju</given-names></name><name><surname>Ma</surname><given-names>Jian</given-names></name><name><surname>Chen</surname><given-names>Xue-Mei</given-names></name><name><surname>Kang</surname><given-names>Ji-Chuan</given-names></name></person-group><article-title>﻿Morphophylogenetic evidence reveals four new fungal species within <tp:taxon-name><tp:taxon-name-part taxon-name-part-type="family">Tetraplosphaeriaceae</tp:taxon-name-part></tp:taxon-name> (<tp:taxon-name><tp:taxon-name-part taxon-name-part-type="order">Pleosporales</tp:taxon-name-part></tp:taxon-name>, <tp:taxon-name><tp:taxon-name-part taxon-name-part-type="phylum">Ascomycota</tp:taxon-name-part></tp:taxon-name>) from tropical and subtropical forest in China</article-title><source>MycoKeys</source><day>06</day><month>12</month><year>2023</year><volume>100</volume><fpage>171</fpage><lpage>204</lpage><pub-id pub-id-type="doi">10.3897/mycokeys.100.113141</pub-id></mixed-citation></tp:treatment-meta><tp:nomenclature><label>﻿</label><tp:taxon-name>
            <object-id xmlns:xlink="http://www.w3.org/1999/xlink" content-type="arpha" xlink:type="simple">5A855477-A108-5E95-904B-8552F57D7120</object-id>
            <tp:taxon-name-part taxon-name-part-type="family">Tetraplosphaeriaceae</tp:taxon-name-part>
            <object-id xmlns:xlink="http://www.w3.org/1999/xlink" content-type="mycobank" xlink:type="simple">515253</object-id>
            <object-id xmlns:xlink="http://www.w3.org/1999/xlink" xlink:type="simple">Facesoffungi Number: FoF06665</object-id>
          </tp:taxon-name><tp:taxon-authority>Kaz. Tanaka &amp; K. Hiray, Studies in Mycology 64: 177 (2009)</tp:taxon-authority></tp:nomenclature><tp:treatment-sec sec-type="type genus" id="SECID0E3UBI"><title>Type genus.</title><p><italic><tp:taxon-name><tp:taxon-name-part taxon-name-part-type="genus" reg="Tetraploa">Tetraploa</tp:taxon-name-part></tp:taxon-name></italic> Berk. &amp; Broome, Ann. Mag. Nat. Hist. 5: 459, t. 11:6 (1850).</p></tp:treatment-sec><tp:treatment-sec sec-type="description" id="SECID0EJVBI"><title>Description.</title><p><bold><italic>Teleomorph</italic></bold> see <xref ref-type="bibr" rid="B81">Tanaka et al. (2009)</xref>. <bold><italic>Anamorph</italic></bold> Conidiophores absent. Conidiogenous cells monoblastic. Conidia composed of 3–8 columns or internal hyphal structure, brown, mostly verrucose at the base, with more than 3–8 setose appendages (<xref ref-type="bibr" rid="B81">Tanaka et al. 2009</xref>).</p></tp:treatment-sec><tp:treatment-sec sec-type="notes" id="SECID0EJWBI"><title>Notes.</title><p><tp:taxon-name><tp:taxon-name-part taxon-name-part-type="family">Tetraplosphaeriaceae</tp:taxon-name-part></tp:taxon-name> was described by <xref ref-type="bibr" rid="B81">Tanaka et al. (2009)</xref> to accommodate the species which has massarina-like teleomorphic morph and tetraploa-like anamorphs based on a combined SSU and LSU DNA sequence data and established five genera. To date, the members of <tp:taxon-name><tp:taxon-name-part taxon-name-part-type="family">Tetraplosphaeriaceae</tp:taxon-name-part></tp:taxon-name> are mainly distributed on <tp:taxon-name><tp:taxon-name-part taxon-name-part-type="genus" reg="Poaceae">Poaceae</tp:taxon-name-part></tp:taxon-name> and unidentified decayed wood as saprobes and pathogens from aquatic and terrestrial habitats (<xref ref-type="bibr" rid="B81">Tanaka et al. 2009</xref>; <xref ref-type="bibr" rid="B35">Hyde et al. 2013</xref>; <xref ref-type="bibr" rid="B31">Hongsanan et al. 2020</xref>; <xref ref-type="bibr" rid="B93">Yu et al. 2022</xref>; <xref ref-type="bibr" rid="B52">Li et al. 2021</xref>). It now contains nine genera and 69 species (<xref ref-type="bibr" rid="B81">Tanaka et al. 2009</xref>; <xref ref-type="bibr" rid="B62">Pem et al. 2019</xref>; <xref ref-type="bibr" rid="B31">Hongsanan et al. 2020</xref>; <xref ref-type="bibr" rid="B52">Li et al. 2021</xref>; <xref ref-type="bibr" rid="B53">Liao et al. 2022</xref>).</p></tp:treatment-sec><ref-list><ref id="B81"><mixed-citation xmlns:xlink="http://www.w3.org/1999/xlink" xlink:type="simple"><person-group><name name-style="western"><surname>Tanaka</surname><given-names>K</given-names></name><name name-style="western"><surname>Hirayama</surname><given-names>K</given-names></name><name name-style="western"><surname>Yonezawa</surname><given-names>H</given-names></name><name name-style="western"><surname>Hatakeyama</surname><given-names>S</given-names></name><name name-style="western"><surname>Harada</surname><given-names>Y</given-names></name><name name-style="western"><surname>Sano</surname><given-names>T</given-names></name><name name-style="western"><surname>Shirouzu</surname><given-names>T</given-names></name><name name-style="western"><surname>Hosoya</surname><given-names>T</given-names></name></person-group> (<year>2009</year>) <article-title>Molecular taxonomy of bambusicolous fungi: <tp:taxon-name><tp:taxon-name-part taxon-name-part-type="family">Tetraplosphaeriaceae</tp:taxon-name-part></tp:taxon-name>, a new pleosporalean family with tetraploa-like anamorphs.</article-title><source>Studies in Mycology</source><volume>64</volume>: <fpage>175</fpage>–<lpage>209</lpage>. <ext-link xlink:href="10.3114/sim.2009.64.10" ext-link-type="doi" xlink:type="simple">https://doi.org/10.3114/sim.2009.64.10</ext-link></mixed-citation></ref><ref id="B35"><mixed-citation xmlns:xlink="http://www.w3.org/1999/xlink" xlink:type="simple"><person-group><name name-style="western"><surname>Hyde</surname><given-names>KD</given-names></name><name name-style="western"><surname>Jones</surname><given-names>G</given-names></name><name name-style="western"><surname>Liu</surname><given-names>JK</given-names></name><name name-style="western"><surname>Ariyawansa</surname><given-names>H</given-names></name><name name-style="western"><surname>Boehm</surname><given-names>E</given-names></name><name name-style="western"><surname>Boonmee</surname><given-names>S</given-names></name><name name-style="western"><surname>Braun</surname><given-names>U</given-names></name><name name-style="western"><surname>Chomnunti</surname><given-names>P</given-names></name><name name-style="western"><surname>Crous</surname><given-names>PW</given-names></name><name name-style="western"><surname>Dai</surname><given-names>DQ</given-names></name><name name-style="western"><surname>Diederich</surname><given-names>P</given-names></name><name name-style="western"><surname>Dissanayake</surname><given-names>A</given-names></name><name name-style="western"><surname>Doilom</surname><given-names>M</given-names></name><name name-style="western"><surname>Doveri</surname><given-names>F</given-names></name><name name-style="western"><surname>Hongsanan</surname><given-names>S</given-names></name><name name-style="western"><surname>Jayawardena</surname><given-names>R</given-names></name><name name-style="western"><surname>Lawrey</surname><given-names>JD</given-names></name><name name-style="western"><surname>Li</surname><given-names>YM</given-names></name><name name-style="western"><surname>Liu</surname><given-names>YX</given-names></name><name name-style="western"><surname>Lücking</surname><given-names>R</given-names></name><name name-style="western"><surname>Monkai</surname><given-names>J</given-names></name><name name-style="western"><surname>Muggia</surname><given-names>L</given-names></name><name name-style="western"><surname>Nelsen</surname><given-names>MP</given-names></name><name name-style="western"><surname>Pang</surname><given-names>KL</given-names></name><name name-style="western"><surname>Phookamsak</surname><given-names>R</given-names></name><name name-style="western"><surname>Senanayake</surname><given-names>IC</given-names></name><name name-style="western"><surname>Shearer</surname><given-names>CA</given-names></name><name name-style="western"><surname>Suetrong</surname><given-names>S</given-names></name><name name-style="western"><surname>Tanaka</surname><given-names>K</given-names></name><name name-style="western"><surname>Thambugala</surname><given-names>KM</given-names></name><name name-style="western"><surname>Wijayawardene</surname><given-names>NN</given-names></name><name name-style="western"><surname>Wikee</surname><given-names>S</given-names></name><name name-style="western"><surname>Wu</surname><given-names>HX</given-names></name><name name-style="western"><surname>Zhang</surname><given-names>Y</given-names></name><name name-style="western"><surname>Aguirre-Hudson</surname><given-names>B</given-names></name><name name-style="western"><surname>Alias</surname><given-names>SA</given-names></name><name name-style="western"><surname>Aptroot</surname><given-names>A</given-names></name><name name-style="western"><surname>Bahkali</surname><given-names>AH</given-names></name><name name-style="western"><surname>Bezerra</surname><given-names>JL</given-names></name><name name-style="western"><surname>Bhat</surname><given-names>DJ</given-names></name><name name-style="western"><surname>Camporesi</surname><given-names>E</given-names></name><name name-style="western"><surname>Chukeatirote</surname><given-names>E</given-names></name><name name-style="western"><surname>Gueidan</surname><given-names>C</given-names></name><name name-style="western"><surname>Hawksworth</surname><given-names>DL</given-names></name><name name-style="western"><surname>Hirayama</surname><given-names>K</given-names></name><name name-style="western"><surname>Hoog</surname><given-names>SD</given-names></name><name name-style="western"><surname>Kang</surname><given-names>JC</given-names></name><name name-style="western"><surname>Knudsen</surname><given-names>K</given-names></name><name name-style="western"><surname>Li</surname><given-names>WJ</given-names></name><name name-style="western"><surname>Li</surname><given-names>XH</given-names></name><name name-style="western"><surname>Liu</surname><given-names>ZY</given-names></name><name name-style="western"><surname>Mapook</surname><given-names>A</given-names></name><name name-style="western"><surname>McKenzie</surname><given-names>EHC</given-names></name><name name-style="western"><surname>Miller</surname><given-names>AN</given-names></name><name name-style="western"><surname>Mortimer</surname><given-names>PE</given-names></name><name name-style="western"><surname>Phillips</surname><given-names>AJL</given-names></name><name name-style="western"><surname>Raja</surname><given-names>HA</given-names></name><name name-style="western"><surname>Scheuer</surname><given-names>C</given-names></name><name name-style="western"><surname>Schumm</surname><given-names>F</given-names></name><name name-style="western"><surname>Taylor</surname><given-names>JE</given-names></name><name name-style="western"><surname>Tian</surname><given-names>Q</given-names></name><name name-style="western"><surname>Tibpromma</surname><given-names>S</given-names></name><name name-style="western"><surname>Wanasinghe</surname><given-names>DN</given-names></name><name name-style="western"><surname>Wang</surname><given-names>Y</given-names></name><name name-style="western"><surname>Xu</surname><given-names>JC</given-names></name><name name-style="western"><surname>Yacharoen</surname><given-names>S</given-names></name><name name-style="western"><surname>Yan</surname><given-names>JY</given-names></name><name name-style="western"><surname>Zhang</surname><given-names>M</given-names></name></person-group> (<year>2013</year>) <article-title>Families of <tp:taxon-name><tp:taxon-name-part taxon-name-part-type="class">Dothideomycetes</tp:taxon-name-part></tp:taxon-name>.</article-title><source>Fungal Diversity</source><volume>63</volume>(<issue>1</issue>): <fpage>1</fpage>–<lpage>313</lpage>. <ext-link xlink:href="10.1007/s13225-013-0263-4" ext-link-type="doi" xlink:type="simple">https://doi.org/10.1007/s13225-013-0263-4</ext-link></mixed-citation></ref><ref id="B31"><mixed-citation xmlns:xlink="http://www.w3.org/1999/xlink" xlink:type="simple"><person-group><name name-style="western"><surname>Hongsanan</surname><given-names>S</given-names></name><name name-style="western"><surname>Hyde</surname><given-names>KD</given-names></name><name name-style="western"><surname>Phookamsak</surname><given-names>R</given-names></name><name name-style="western"><surname>Wanasinghe</surname><given-names>DN</given-names></name><name name-style="western"><surname>McKenzie</surname><given-names>EHC</given-names></name><name name-style="western"><surname>Sarma</surname><given-names>VV</given-names></name><name name-style="western"><surname>Boonmee</surname><given-names>S</given-names></name><name name-style="western"><surname>Lücking</surname><given-names>R</given-names></name><name name-style="western"><surname>Bhat</surname><given-names>DJ</given-names></name><name name-style="western"><surname>Liu</surname><given-names>NG</given-names></name><name name-style="western"><surname>Tennakoon</surname><given-names>DS</given-names></name><name name-style="western"><surname>Pem</surname><given-names>D</given-names></name><name name-style="western"><surname>Karunarathna</surname><given-names>A</given-names></name><name name-style="western"><surname>Jiang</surname><given-names>SH</given-names></name><name name-style="western"><surname>Jones</surname><given-names>EBG</given-names></name><name name-style="western"><surname>Phillips</surname><given-names>AJL</given-names></name><name name-style="western"><surname>Manawasinghe</surname><given-names>IS</given-names></name><name name-style="western"><surname>Tibpromma</surname><given-names>S</given-names></name><name name-style="western"><surname>Jayasiri</surname><given-names>SC</given-names></name><name name-style="western"><surname>Sandamali</surname><given-names>DS</given-names></name><name name-style="western"><surname>Jayawardena</surname><given-names>RS</given-names></name><name name-style="western"><surname>Wijayawardene</surname><given-names>NN</given-names></name><name name-style="western"><surname>Ekanayaka</surname><given-names>AH</given-names></name><name name-style="western"><surname>Jeewon</surname><given-names>R</given-names></name><name name-style="western"><surname>Lu</surname><given-names>YZ</given-names></name><name name-style="western"><surname>Dissanayake</surname><given-names>AJ</given-names></name><name name-style="western"><surname>Zeng</surname><given-names>XY</given-names></name><name name-style="western"><surname>Luo</surname><given-names>ZL</given-names></name><name name-style="western"><surname>Tian</surname><given-names>Q</given-names></name><name name-style="western"><surname>Phukhamsakda</surname><given-names>C</given-names></name><name name-style="western"><surname>Thambugala</surname><given-names>KM</given-names></name><name name-style="western"><surname>Dai</surname><given-names>DQ</given-names></name><name name-style="western"><surname>Chethana</surname><given-names>KWT</given-names></name><name name-style="western"><surname>Samarakoon</surname><given-names>MC</given-names></name><name name-style="western"><surname>Ertz</surname><given-names>D</given-names></name><name name-style="western"><surname>Bao</surname><given-names>DF</given-names></name><name name-style="western"><surname>Doilom</surname><given-names>M</given-names></name><name name-style="western"><surname>Liu</surname><given-names>JK</given-names></name></person-group> (<year>2020</year>) <article-title>Refined families of <tp:taxon-name><tp:taxon-name-part taxon-name-part-type="class">Dothideomycetes</tp:taxon-name-part></tp:taxon-name>: <tp:taxon-name><tp:taxon-name-part taxon-name-part-type="subclass">Dothideomycetidae</tp:taxon-name-part></tp:taxon-name> and <tp:taxon-name><tp:taxon-name-part taxon-name-part-type="family">Pleosporomycetidae</tp:taxon-name-part></tp:taxon-name>.</article-title><source>Mycosphere: Journal of Fungal Biology</source><volume>11</volume>(<issue>1</issue>): <fpage>1553</fpage>–<lpage>2107</lpage>. <ext-link xlink:href="10.5943/mycosphere/11/1/13" ext-link-type="doi" xlink:type="simple">https://doi.org/10.5943/mycosphere/11/1/13</ext-link></mixed-citation></ref><ref id="B93"><mixed-citation xmlns:xlink="http://www.w3.org/1999/xlink" xlink:type="simple"><person-group><name name-style="western"><surname>Yu</surname><given-names>XD</given-names></name><name name-style="western"><surname>Zhang</surname><given-names>SN</given-names></name><name name-style="western"><surname>Liu</surname><given-names>JK</given-names></name></person-group> (<year>2022</year>) <article-title>Morpho-phylogenetic evidence reveals novel pleosporalean taxa from Sichuan Province, China.</article-title><source>Journal of <tp:taxon-name><tp:taxon-name-part taxon-name-part-type="kingdom">Fungi</tp:taxon-name-part></tp:taxon-name> (Basel, Switzerland)</source><volume>8</volume>(<issue>7</issue>): <fpage>720</fpage>. <ext-link xlink:href="10.3390/jof8070720" ext-link-type="doi" xlink:type="simple">https://doi.org/10.3390/jof8070720</ext-link></mixed-citation></ref><ref id="B52"><mixed-citation xmlns:xlink="http://www.w3.org/1999/xlink" xlink:type="simple"><person-group><name name-style="western"><surname>Li</surname><given-names>WL</given-names></name><name name-style="western"><surname>Bao</surname><given-names>DF</given-names></name><name name-style="western"><surname>Liu</surname><given-names>NG</given-names></name><name name-style="western"><surname>Hyde</surname><given-names>KD</given-names></name><name name-style="western"><surname>Liu</surname><given-names>JK</given-names></name></person-group> (<year>2021</year>) <article-title><italic><tp:taxon-name><tp:taxon-name-part taxon-name-part-type="genus">Aquatisphaeria</tp:taxon-name-part><tp:taxon-name-part taxon-name-part-type="species">thailandica</tp:taxon-name-part></tp:taxon-name></italic> gen. et sp. nov. (<tp:taxon-name><tp:taxon-name-part taxon-name-part-type="family">Tetraplosphaeriaceae</tp:taxon-name-part></tp:taxon-name>, <tp:taxon-name><tp:taxon-name-part taxon-name-part-type="order">Pleosporales</tp:taxon-name-part></tp:taxon-name>) from freshwater habitat in Thailand.</article-title><source>Phytotaxa</source><volume>513</volume>(<issue>2</issue>): <fpage>118</fpage>–<lpage>128</lpage>. <ext-link xlink:href="10.11646/phytotaxa.513.2.3" ext-link-type="doi" xlink:type="simple">https://doi.org/10.11646/phytotaxa.513.2.3</ext-link></mixed-citation></ref><ref id="B62"><mixed-citation xmlns:xlink="http://www.w3.org/1999/xlink" xlink:type="simple"><person-group><name name-style="western"><surname>Pem</surname><given-names>D</given-names></name><name name-style="western"><surname>Jeewon</surname><given-names>R</given-names></name><name name-style="western"><surname>Bhat</surname><given-names>DJ</given-names></name><name name-style="western"><surname>Doilom</surname><given-names>M</given-names></name><name name-style="western"><surname>Boonmee</surname><given-names>S</given-names></name><name name-style="western"><surname>Hongsanan</surname><given-names>S</given-names></name><name name-style="western"><surname>Promputtha</surname><given-names>I</given-names></name><name name-style="western"><surname>Xu</surname><given-names>JC</given-names></name><name name-style="western"><surname>Hyde</surname><given-names>KD</given-names></name></person-group> (<year>2019</year>) <article-title>Mycosphere Notes 275–324: A morphotaxonomic revision and typification of obscure <tp:taxon-name><tp:taxon-name-part taxon-name-part-type="class">Dothideomycetes</tp:taxon-name-part></tp:taxon-name> genera (incertae sedis).</article-title><source>Mycosphere</source><volume>10</volume>(<issue>1</issue>): <fpage>1115</fpage>–<lpage>1246</lpage>. <ext-link xlink:href="10.5943/mycosphere/10/1/22" ext-link-type="doi" xlink:type="simple">https://doi.org/10.5943/mycosphere/10/1/22</ext-link></mixed-citation></ref><ref id="B53"><mixed-citation xmlns:xlink="http://www.w3.org/1999/xlink" xlink:type="simple"><person-group><name name-style="western"><surname>Liao</surname><given-names>CF</given-names></name><name name-style="western"><surname>Dong</surname><given-names>W</given-names></name><name name-style="western"><surname>Chethana</surname><given-names>KT</given-names></name><name name-style="western"><surname>Pem</surname><given-names>D</given-names></name><name name-style="western"><surname>Phookamsak</surname><given-names>R</given-names></name><name name-style="western"><surname>Suwannarach</surname><given-names>N</given-names></name><name name-style="western"><surname>Doilom</surname><given-names>M</given-names></name></person-group> (<year>2022</year>) <article-title>Morphological and phylogenetic evidence reveal <italic><tp:taxon-name><tp:taxon-name-part taxon-name-part-type="genus">Tetraploa</tp:taxon-name-part><tp:taxon-name-part taxon-name-part-type="species">cylindrica</tp:taxon-name-part></tp:taxon-name></italic> sp. nov. (<tp:taxon-name><tp:taxon-name-part taxon-name-part-type="family">Tetraplosphaeriaceae</tp:taxon-name-part></tp:taxon-name>, <tp:taxon-name><tp:taxon-name-part taxon-name-part-type="order">Pleosporales</tp:taxon-name-part></tp:taxon-name>) from <italic><tp:taxon-name><tp:taxon-name-part taxon-name-part-type="genus">Saccharum</tp:taxon-name-part><tp:taxon-name-part taxon-name-part-type="species">arundinaceum</tp:taxon-name-part></tp:taxon-name></italic> (<tp:taxon-name><tp:taxon-name-part taxon-name-part-type="genus">Poaceae</tp:taxon-name-part></tp:taxon-name>) in Yunnan Province, China.</article-title><source>Phytotaxa</source><volume>554</volume>(<issue>2</issue>): <fpage>189</fpage>–<lpage>200</lpage>. <ext-link xlink:href="10.11646/phytotaxa.554.2.7" ext-link-type="doi" xlink:type="simple">https://doi.org/10.11646/phytotaxa.554.2.7</ext-link></mixed-citation></ref></ref-list></tp:taxon-treatment>
