# Supplementary material for: ﻿Morphophylogenetic evidence reveals four new fungal species within Tetraplosphaeriaceae (Pleosporales, Ascomycota) from tropical and subtropical forest in China
Source: MycoKeys. 2023 Dec 6;100:171–204. doi: 10.3897/mycokeys.100.113141 (PMC10719940; doi:10.3897/mycokeys.100.113141)
Supplement: XML Treatment for Polyplosphaeria hainanensis [file mycokeys.100.113141-treatment4.xml]

<!DOCTYPE tp:taxon-treatment
  PUBLIC "-//TaxonX//DTD Taxonomic Treatment Publishing DTD v0 20100105//EN" "tax-treatment-NSO.dtd">
<tp:taxon-treatment xmlns:tp="http://www.plazi.org/taxpub"><tp:treatment-meta><kwd-group><label>Taxon classification</label><kwd>
              <named-content content-type="kingdom">Fungi</named-content>
            </kwd><kwd>
              <named-content content-type="order">Pleosporales</named-content>
            </kwd><kwd>
              <named-content content-type="family">Tetraplosphaeriaceae</named-content>
            </kwd></kwd-group><mixed-citation publication-type="journal"><person-group><name><surname>Tang</surname><given-names>Xia</given-names></name><name><surname>Jeewon</surname><given-names>Rajesh</given-names></name><name><surname>Lu</surname><given-names>Yong-Zhong</given-names></name><name><surname>Alrefaei</surname><given-names>Abdulwahed Fahad</given-names></name><name><surname>Jayawardena</surname><given-names>Ruvishika S.</given-names></name><name><surname>Xu</surname><given-names>Rong-Ju</given-names></name><name><surname>Ma</surname><given-names>Jian</given-names></name><name><surname>Chen</surname><given-names>Xue-Mei</given-names></name><name><surname>Kang</surname><given-names>Ji-Chuan</given-names></name></person-group><article-title>﻿Morphophylogenetic evidence reveals four new fungal species within <tp:taxon-name><tp:taxon-name-part taxon-name-part-type="family">Tetraplosphaeriaceae</tp:taxon-name-part></tp:taxon-name> (<tp:taxon-name><tp:taxon-name-part taxon-name-part-type="order">Pleosporales</tp:taxon-name-part></tp:taxon-name>, <tp:taxon-name><tp:taxon-name-part taxon-name-part-type="phylum">Ascomycota</tp:taxon-name-part></tp:taxon-name>) from tropical and subtropical forest in China</article-title><source>MycoKeys</source><day>06</day><month>12</month><year>2023</year><volume>100</volume><fpage>171</fpage><lpage>204</lpage><pub-id pub-id-type="doi">10.3897/mycokeys.100.113141</pub-id></mixed-citation></tp:treatment-meta><tp:nomenclature><label>﻿</label><tp:taxon-name>
            <object-id xmlns:xlink="http://www.w3.org/1999/xlink" content-type="arpha" xlink:type="simple">4F3ED1E0-39C4-55FE-8E90-0D10F2DC2883</object-id>
            <tp:taxon-name-part taxon-name-part-type="genus" reg="Polyplosphaeria">Polyplosphaeria</tp:taxon-name-part>
            <tp:taxon-name-part taxon-name-part-type="species" reg="hainanensis">hainanensis</tp:taxon-name-part>
            <object-id xmlns:xlink="http://www.w3.org/1999/xlink" content-type="mycobank" xlink:type="simple">900951</object-id>
            <object-id xmlns:xlink="http://www.w3.org/1999/xlink" xlink:type="simple">Facesoffungi Number: FoF14665</object-id>
          </tp:taxon-name><tp:taxon-authority>X. Tang, Jayaward., R. Jeewon &amp; J.C. Kang</tp:taxon-authority><tp:taxon-status xmlns:xlink="http://www.w3.org/1999/xlink" xlink:type="simple">sp. nov.</tp:taxon-status><xref ref-type="fig" rid="F3">Figs 3</xref><xref ref-type="fig" rid="F4">, 4</xref></tp:nomenclature><tp:treatment-sec sec-type="etymology" id="SECID0EWACK"><title>Etymology.</title><p>The specific epithet ‘<italic>hainanensis</italic>’ refers to the place where the fungus was collected, Hainan Province, China.</p></tp:treatment-sec><tp:treatment-sec sec-type="Holotype" id="SECID0EGBCK"><title>Holotype.</title><p><abbrev xmlns:xlink="http://www.w3.org/1999/xlink" xlink:title="Guizhou Academy of Agriculture Sciences" id="ABBRID0EMBCK" xlink:type="simple">GZAAS</abbrev> 23–0601</p></tp:treatment-sec><tp:treatment-sec sec-type="description" id="SECID0EQBCK"><title>Description.</title><p><bold><italic>Saprobic</italic></bold> on unidentified decaying wood in the forest. <bold><italic>Teleomorph</italic></bold> not observed. <bold><italic>Anamorph</italic></bold> Hyphomycetous. <bold><italic>Colonies</italic></bold> effuse, gregarious on host substrate, brown to blackish brown. <bold><italic>Mycelium</italic></bold> semi-immersed or immersed, dark brown, branched, septate. <bold><italic>Conidiophores</italic></bold> absent. <bold><italic>Conidiogenous cells</italic></bold> indistinguishable from creeping hyphae, integrated, monoblastic, determinate. <bold><italic>Conidia</italic></bold> 49–134.5 × 52–90.5 μm (x̅ = 86 × 71 μm, n = 20), globose, subglobose, obconical, broadly ellipsoidal to broadly pyriform, variable in shape, sometimes with thin peel on the outer wall of conidia, internally filled with a mass of hyaline, solitary, brown to dark brown, smooth. <bold><italic>Appendages</italic></bold> 36–58 × 3–5.5 μm (x̅ = 44.5 × 4 μm, n = 20), cylindrical, solitary, straight or flexuous, unbranched and almost hyaline at the apex, 0–4-septate, smooth, round at apex, pervasive.</p><fig id="F3" position="float" orientation="portrait"><object-id xmlns:xlink="http://www.w3.org/1999/xlink" content-type="doi" xlink:type="simple">10.3897/mycokeys.100.113141.figure3</object-id><object-id xmlns:xlink="http://www.w3.org/1999/xlink" content-type="arpha" xlink:type="simple">4DAEC2CC-895B-5E49-9696-E674B89CB8AD</object-id><label>Figure 3.</label><caption><p><italic><tp:taxon-name><tp:taxon-name-part taxon-name-part-type="genus" reg="Polyplosphaeria">Polyplosphaeria</tp:taxon-name-part><tp:taxon-name-part taxon-name-part-type="species" reg="hainanensis">hainanensis</tp:taxon-name-part></tp:taxon-name></italic> (<abbrev xmlns:xlink="http://www.w3.org/1999/xlink" xlink:title="Guizhou Academy of Agriculture Sciences" id="ABBRID0EQDCK" xlink:type="simple">GZAAS</abbrev> 23–0601, holotype) <bold>a</bold> colonies on decay wood <bold>b</bold> colonies on natural substrates <bold>c–m</bold> conidia bearing appendages <bold>n</bold> germinating conidium <bold>o</bold> colony on PDA (from front) <bold>p</bold> colony on PDA (from reverse). Scale bars: 50 μm (<bold>c–n</bold>).</p></caption><graphic xmlns:xlink="http://www.w3.org/1999/xlink" xlink:href="mycokeys-100-171-g003.jpg" position="float" orientation="portrait" xlink:type="simple" id="oo_948356.jpg"><uri content-type="original_file" xlink:type="simple">https://binary.pensoft.net/fig/948356</uri></graphic></fig></tp:treatment-sec><tp:treatment-sec sec-type="description" id="SECID0EHECK"><title>Culture characteristics.</title><p>Conidia germinated from both ends on PDA and incubated at room temperature (25 ˚C). Colonies circular, cottony, flat, olivaceous with a slightly grey entire margin. The reverse side is an olive drab, which gradually extends outwards to form a deep colour ring in the centre with a pale grey margin and no pigment.</p><fig id="F4" position="float" orientation="portrait"><object-id xmlns:xlink="http://www.w3.org/1999/xlink" content-type="doi" xlink:type="simple">10.3897/mycokeys.100.113141.figure4</object-id><object-id xmlns:xlink="http://www.w3.org/1999/xlink" content-type="arpha" xlink:type="simple">D8D97CB5-7BB0-511D-AC24-4901CF669DF0</object-id><label>Figure 4.</label><caption><p><italic><tp:taxon-name><tp:taxon-name-part taxon-name-part-type="genus" reg="Polyplosphaeria">Polyplosphaeria</tp:taxon-name-part><tp:taxon-name-part taxon-name-part-type="species" reg="hainanensis">hainanensis</tp:taxon-name-part></tp:taxon-name></italic> (<abbrev xmlns:xlink="http://www.w3.org/1999/xlink" xlink:title="Guizhou Academy of Agriculture Sciences" id="ABBRID0E6ECK" xlink:type="simple">GZAAS</abbrev> 23–0602, paratype) <bold>a</bold> colonies on decay wood <bold>b, c</bold> colonies on natural substrates <bold>d–o</bold> conidia bearing appendages <bold>p</bold> colony on PDA (from front) <bold>q</bold> colony on PDA (from reverse). Scale bars: 100 μm (<bold>d–i, k–m</bold>); 50 μm (<bold>j, n, o</bold>).</p></caption><graphic xmlns:xlink="http://www.w3.org/1999/xlink" xlink:href="mycokeys-100-171-g004.jpg" position="float" orientation="portrait" xlink:type="simple" id="oo_948357.jpg"><uri content-type="original_file" xlink:type="simple">https://binary.pensoft.net/fig/948357</uri></graphic></fig></tp:treatment-sec><tp:treatment-sec sec-type="material" id="SECID0EWFCK"><title>Material examined.</title><p>China, Hainan Province, Wuzhishan City, Wuzhishan National Nature Reserve, on unidentified decaying wood, 25 September 2021, Zili Li, WZS27 (<abbrev xmlns:xlink="http://www.w3.org/1999/xlink" xlink:title="Guizhou Academy of Agriculture Sciences" id="ABBRID0E3FCK" xlink:type="simple">GZAAS</abbrev> 23–0601, holotype), ex-type culture <abbrev xmlns:xlink="http://www.w3.org/1999/xlink" xlink:title="Guizhou Culture Collection" id="ABBRID0EAGCK" xlink:type="simple">GZCC</abbrev> 23–0599; WZS31 (<abbrev xmlns:xlink="http://www.w3.org/1999/xlink" xlink:title="Guizhou Academy of Agriculture Sciences" id="ABBRID0EEGCK" xlink:type="simple">GZAAS</abbrev> 23–0602, paratype), culture <abbrev xmlns:xlink="http://www.w3.org/1999/xlink" xlink:title="Guizhou Culture Collection" id="ABBRID0EIGCK" xlink:type="simple">GZCC</abbrev> 23–0600.</p></tp:treatment-sec><tp:treatment-sec sec-type="notes" id="SECID0EMGCK"><title>Notes.</title><p>Based on the phylogenetic analysis (Fig. <xref ref-type="fig" rid="F1">1</xref>), two of our <italic><tp:taxon-name><tp:taxon-name-part taxon-name-part-type="genus" reg="Polyplosphaeria">Polyplosphaeria</tp:taxon-name-part></tp:taxon-name></italic> collections share similar morphology and clustered together with high support (<abbrev xmlns:xlink="http://www.w3.org/1999/xlink" xlink:title="maximum likelihood" id="ABBRID0E4GCK" xlink:type="simple">ML</abbrev> = 100, and BPP = 1). The base pair differences between the two strains (<abbrev xmlns:xlink="http://www.w3.org/1999/xlink" xlink:title="Guizhou Culture Collection" id="ABBRID0EBHCK" xlink:type="simple">GZCC</abbrev> 23–0599 and <abbrev xmlns:xlink="http://www.w3.org/1999/xlink" xlink:title="Guizhou Culture Collection" id="ABBRID0EFHCK" xlink:type="simple">GZCC</abbrev> 23–0600) were: LSU = 0.2% (2/834), ITS = 0.1% (1/840), respectively, therefore, we considered them as the same species according to the guidelines for species delineation proposed by <xref ref-type="bibr" rid="B44">Jeewon and Hyde (2016)</xref>. The phylogenetic result (Fig. <xref ref-type="fig" rid="F1">1</xref>) showed that <italic><tp:taxon-name><tp:taxon-name-part taxon-name-part-type="genus" reg="Polyplosphaeria">Polyplosphaeria</tp:taxon-name-part><tp:taxon-name-part taxon-name-part-type="species" reg="hainanensis">hainanensis</tp:taxon-name-part></tp:taxon-name></italic> is sister to <italic><tp:taxon-name><tp:taxon-name-part taxon-name-part-type="genus" reg="Polyplosphaeria">Po.</tp:taxon-name-part><tp:taxon-name-part taxon-name-part-type="species" reg="nabanheensis">nabanheensis</tp:taxon-name-part></tp:taxon-name></italic> within <italic><tp:taxon-name><tp:taxon-name-part taxon-name-part-type="genus" reg="Polyplosphaeria">Polyplosphaeria</tp:taxon-name-part></tp:taxon-name></italic>. Based on the comparison of the morphological characters with other species in <italic><tp:taxon-name><tp:taxon-name-part taxon-name-part-type="genus" reg="Polyplosphaeria">Polyplosphaeria</tp:taxon-name-part></tp:taxon-name></italic>, our collection can be distinct in having obconical, broadly ellipsoidal to broadly pyriform, variable conidial shape (without verrucose at the base) and pervasive appendages. The comparison of pairwise nucleotides showed that <italic><tp:taxon-name><tp:taxon-name-part taxon-name-part-type="genus" reg="Polyplosphaeria">Polyplosphaeria</tp:taxon-name-part><tp:taxon-name-part taxon-name-part-type="species" reg="hainanensis">hainanensis</tp:taxon-name-part></tp:taxon-name></italic> is different from <italic><tp:taxon-name><tp:taxon-name-part taxon-name-part-type="genus" reg="Polyplosphaeria">Po.</tp:taxon-name-part><tp:taxon-name-part taxon-name-part-type="species" reg="nabanheensis">nabanheensis</tp:taxon-name-part></tp:taxon-name></italic> in 24/826 bp (3%) in LSU, 20/758 (2.6%) in SSU, 17/472 (3.6%) in ITS and 16/344 (5%) in <italic>tub2</italic>. Thus, we describe <italic><tp:taxon-name><tp:taxon-name-part taxon-name-part-type="genus" reg="Polyplosphaeria">Polyplosphaeria</tp:taxon-name-part><tp:taxon-name-part taxon-name-part-type="species" reg="hainanensis">hainanensis</tp:taxon-name-part></tp:taxon-name></italic> herein as a novel species in <italic><tp:taxon-name><tp:taxon-name-part taxon-name-part-type="genus" reg="Polyplosphaeria">Polyplosphaeria</tp:taxon-name-part></tp:taxon-name></italic> according to the guidelines of <xref ref-type="bibr" rid="B44">Jeewon and Hyde (2016)</xref> and <xref ref-type="bibr" rid="B9">Chethana et al. (2021)</xref>.</p></tp:treatment-sec><tp:treatment-sec><!--Section generated to contain objects referenced in tp:taxon-treatment.--><fig id="F1" position="float" orientation="portrait"><object-id xmlns:xlink="http://www.w3.org/1999/xlink" content-type="doi" xlink:type="simple">10.3897/mycokeys.100.113141.figure1</object-id><object-id xmlns:xlink="http://www.w3.org/1999/xlink" content-type="arpha" xlink:type="simple">93BD53E9-FD8E-5381-8C3E-6141C6504223</object-id><label>Figure 1.</label><caption><p>Phylogenetic construction of <tp:taxon-name><tp:taxon-name-part taxon-name-part-type="family">Tetraplosphaeriaceae</tp:taxon-name-part></tp:taxon-name> using RAxML-based maximum likelihood analysis of a combined LSU, ITS, SSU, and <italic>tub2</italic> DNA sequence dataset. Bootstrap support values for maximum likelihood (<abbrev xmlns:xlink="http://www.w3.org/1999/xlink" xlink:title="maximum likelihood" id="ABBRID0EDSBI" xlink:type="simple">ML</abbrev>) equal to or greater than 70% and Bayesian posterior probabilities (<abbrev xmlns:xlink="http://www.w3.org/1999/xlink" xlink:title="Posterior Probabilities" id="ABBRID0EHSBI" xlink:type="simple">PP</abbrev>) equal to or greater than 0.95 <abbrev xmlns:xlink="http://www.w3.org/1999/xlink" xlink:title="Posterior Probabilities" id="ABBRID0ELSBI" xlink:type="simple">PP</abbrev> are shown above the nodes. The tree is rooted with <italic><tp:taxon-name><tp:taxon-name-part taxon-name-part-type="genus" reg="Amniculicola">Amniculicola</tp:taxon-name-part><tp:taxon-name-part taxon-name-part-type="species" reg="immersa">immersa</tp:taxon-name-part></tp:taxon-name></italic> (<abbrev xmlns:xlink="http://www.w3.org/1999/xlink" xlink:title="Westerdijk Fungal Biodiversity Institute, Utrecht, the Netherlands" id="ABBRID0E1SBI" xlink:type="simple">CBS</abbrev> 123083) and <italic><tp:taxon-name><tp:taxon-name-part taxon-name-part-type="genus" reg="Amniculicola">A.</tp:taxon-name-part><tp:taxon-name-part taxon-name-part-type="species" reg="parva">parva</tp:taxon-name-part></tp:taxon-name></italic> (<abbrev xmlns:xlink="http://www.w3.org/1999/xlink" xlink:title="Westerdijk Fungal Biodiversity Institute, Utrecht, the Netherlands" id="ABBRID0EJTBI" xlink:type="simple">CBS</abbrev> 123092). Newly generated strains are in red, and the type strains are indicated using “T” in superscript.</p></caption><graphic xmlns:xlink="http://www.w3.org/1999/xlink" xlink:href="mycokeys-100-171-g001.jpg" position="float" orientation="portrait" xlink:type="simple" id="oo_948354.jpg"><uri content-type="original_file" xlink:type="simple">https://binary.pensoft.net/fig/948354</uri></graphic></fig></tp:treatment-sec><ref-list><ref id="B44"><mixed-citation xmlns:xlink="http://www.w3.org/1999/xlink" xlink:type="simple"><person-group><name name-style="western"><surname>Jeewon</surname><given-names>R</given-names></name><name name-style="western"><surname>Hyde</surname><given-names>KD</given-names></name></person-group> (<year>2016</year>) <article-title>Establishing species boundaries and new taxa among fungi: Recommendations to resolve taxonomic ambiguities.</article-title><source>Mycosphere</source><volume>7</volume>(<issue>11</issue>): <fpage>1669</fpage>–<lpage>1677</lpage>. <ext-link xlink:href="10.5943/mycosphere/7/11/4" ext-link-type="doi" xlink:type="simple">https://doi.org/10.5943/mycosphere/7/11/4</ext-link></mixed-citation></ref><ref id="B9"><mixed-citation xmlns:xlink="http://www.w3.org/1999/xlink" xlink:type="simple"><person-group><name name-style="western"><surname>Chethana</surname><given-names>KWT</given-names></name><name name-style="western"><surname>Manawasinghe</surname><given-names>IS</given-names></name><name name-style="western"><surname>Hurdeal</surname><given-names>VG</given-names></name><name name-style="western"><surname>Bhunjun</surname><given-names>CS</given-names></name><name name-style="western"><surname>Appadoo</surname><given-names>MA</given-names></name><name name-style="western"><surname>Gentekaki</surname><given-names>E</given-names></name><name name-style="western"><surname>Raspé</surname><given-names>O</given-names></name><name name-style="western"><surname>Promputtha</surname><given-names>I</given-names></name><name name-style="western"><surname>Hyde</surname><given-names>KD</given-names></name></person-group> (<year>2021</year>) What are fungal species and how to delineate them? Fungal Diversity 109(1): 1–25. <ext-link xlink:href="10.1007/s13225-021-00483-9" ext-link-type="doi" xlink:type="simple">https://doi.org/10.1007/s13225-021-00483-9</ext-link></mixed-citation></ref></ref-list></tp:taxon-treatment>
