# Supplementary material for: ﻿Morphophylogenetic evidence reveals four new fungal species within Tetraplosphaeriaceae (Pleosporales, Ascomycota) from tropical and subtropical forest in China
Source: MycoKeys. 2023 Dec 6;100:171–204. doi: 10.3897/mycokeys.100.113141 (PMC10719940; doi:10.3897/mycokeys.100.113141)
Supplement: XML Treatment for Pseudotetraploa yunnanensis [file mycokeys.100.113141-treatment6.xml]

<!DOCTYPE tp:taxon-treatment
  PUBLIC "-//TaxonX//DTD Taxonomic Treatment Publishing DTD v0 20100105//EN" "tax-treatment-NSO.dtd">
<tp:taxon-treatment xmlns:tp="http://www.plazi.org/taxpub"><tp:treatment-meta><kwd-group><label>Taxon classification</label><kwd>
              <named-content content-type="kingdom">Fungi</named-content>
            </kwd><kwd>
              <named-content content-type="order">Pleosporales</named-content>
            </kwd><kwd>
              <named-content content-type="family">Tetraplosphaeriaceae</named-content>
            </kwd></kwd-group><mixed-citation publication-type="journal"><person-group><name><surname>Tang</surname><given-names>Xia</given-names></name><name><surname>Jeewon</surname><given-names>Rajesh</given-names></name><name><surname>Lu</surname><given-names>Yong-Zhong</given-names></name><name><surname>Alrefaei</surname><given-names>Abdulwahed Fahad</given-names></name><name><surname>Jayawardena</surname><given-names>Ruvishika S.</given-names></name><name><surname>Xu</surname><given-names>Rong-Ju</given-names></name><name><surname>Ma</surname><given-names>Jian</given-names></name><name><surname>Chen</surname><given-names>Xue-Mei</given-names></name><name><surname>Kang</surname><given-names>Ji-Chuan</given-names></name></person-group><article-title>﻿Morphophylogenetic evidence reveals four new fungal species within <tp:taxon-name><tp:taxon-name-part taxon-name-part-type="family">Tetraplosphaeriaceae</tp:taxon-name-part></tp:taxon-name> (<tp:taxon-name><tp:taxon-name-part taxon-name-part-type="order">Pleosporales</tp:taxon-name-part></tp:taxon-name>, <tp:taxon-name><tp:taxon-name-part taxon-name-part-type="phylum">Ascomycota</tp:taxon-name-part></tp:taxon-name>) from tropical and subtropical forest in China</article-title><source>MycoKeys</source><day>06</day><month>12</month><year>2023</year><volume>100</volume><fpage>171</fpage><lpage>204</lpage><pub-id pub-id-type="doi">10.3897/mycokeys.100.113141</pub-id></mixed-citation></tp:treatment-meta><tp:nomenclature><label>﻿</label><tp:taxon-name>
            <object-id xmlns:xlink="http://www.w3.org/1999/xlink" content-type="arpha" xlink:type="simple">320A27B1-7CF0-5B11-BFD0-8238470E1296</object-id>
            <tp:taxon-name-part taxon-name-part-type="genus" reg="Pseudotetraploa">Pseudotetraploa</tp:taxon-name-part>
            <tp:taxon-name-part taxon-name-part-type="species" reg="yunnanensis">yunnanensis</tp:taxon-name-part>
            <object-id xmlns:xlink="http://www.w3.org/1999/xlink" content-type="mycobank" xlink:type="simple">900963</object-id>
            <object-id xmlns:xlink="http://www.w3.org/1999/xlink" xlink:type="simple">Facesoffungi Number: FoF14666</object-id>
          </tp:taxon-name><tp:taxon-authority>X. Tang, Jayaward., R. Jeewon &amp; J.C. Kang</tp:taxon-authority><tp:taxon-status xmlns:xlink="http://www.w3.org/1999/xlink" xlink:type="simple">sp. nov.</tp:taxon-status><xref ref-type="fig" rid="F5">Fig. 5</xref></tp:nomenclature><tp:treatment-sec sec-type="etymology" id="SECID0EDUCK"><title>Etymology.</title><p>The specific epithet ‘<italic>yunnanensis</italic>’ refers to the place where the fungus was collected, Yunnan Province, China.</p></tp:treatment-sec><tp:treatment-sec sec-type="Holotype" id="SECID0ETUCK"><title>Holotype.</title><p><named-content xmlns:xlink="http://www.w3.org/1999/xlink" content-type="dwc:institutional_code" xlink:title="Kunming Institute of Botany, Chinese Academy of Sciences" xlink:href="http://grbio.org/institution/kunming-institute-botany-chinese-academy-sciences" xlink:type="simple">HKAS</named-content> 129442.</p></tp:treatment-sec><tp:treatment-sec sec-type="description" id="SECID0E4UCK"><title>Description.</title><p><bold><italic>Saprobic</italic></bold> on bamboo. <bold><italic>Teleomorph</italic></bold> not observed. <bold><italic>Anamorph</italic></bold> Hyphomycetous. <bold><italic>Colonies</italic></bold> effuse, gregarious on host substrate, brown to dark brown. <bold><italic>Mycelium</italic></bold> superficial, hyaline to pale brown. <bold><italic>Conidiophores</italic></bold> absent. <bold><italic>Conidiogenous cells</italic></bold> micronematous, mononematous, monoblastic, integrated, usually undistinguishable from superficial hyphae. <bold><italic>Conidia</italic></bold> 67–120 × 16.5–35 μm (x̅ = 95 × 24 μm, n = 20), solitary, septate, brown to dark brown, ovoid to obclavate or narrowly obpyriform, consisting of 3–6 columns of cells, rounded at the base 19–36 μm wide (x̅ = 26 μm, n = 20), slightly constricted at septa, rarely branched and make V-shaped conidia; setose appendages at the apical part 15–87 × 3.5–7 μm (x̅ = 37 × 5 μm, n = 20), appendages 3–6 in number, 1–8-septate, brown at the base and almost hyaline at the apex, smooth, unbranched, shorter appendage is straight and longer appendage is curved.</p><fig id="F5" position="float" orientation="portrait"><object-id xmlns:xlink="http://www.w3.org/1999/xlink" content-type="doi" xlink:type="simple">10.3897/mycokeys.100.113141.figure5</object-id><object-id xmlns:xlink="http://www.w3.org/1999/xlink" content-type="arpha" xlink:type="simple">48F8AF71-93BA-532C-B697-36500C935193</object-id><label>Figure 5.</label><caption><p><italic><tp:taxon-name><tp:taxon-name-part taxon-name-part-type="genus" reg="Pseudotetraploa">Pseudotetraploa</tp:taxon-name-part><tp:taxon-name-part taxon-name-part-type="species" reg="yunnanensis">yunnanensis</tp:taxon-name-part></tp:taxon-name></italic> (<named-content xmlns:xlink="http://www.w3.org/1999/xlink" content-type="dwc:institutional_code" xlink:title="Kunming Institute of Botany, Chinese Academy of Sciences" xlink:href="http://grbio.org/institution/kunming-institute-botany-chinese-academy-sciences" xlink:type="simple">HKAS</named-content> 129442, holotype) <bold>a, b</bold> colonies on natural substrates <bold>c–n</bold> conidia. Scale bars: 20 μm (<bold>c</bold>); 50 μm (<bold>d–n</bold>).</p></caption><graphic xmlns:xlink="http://www.w3.org/1999/xlink" xlink:href="mycokeys-100-171-g005.jpg" position="float" orientation="portrait" xlink:type="simple" id="oo_948358.jpg"><uri content-type="original_file" xlink:type="simple">https://binary.pensoft.net/fig/948358</uri></graphic></fig></tp:treatment-sec><tp:treatment-sec sec-type="description" id="SECID0ELXCK"><title>Culture characteristics.</title><p>Conidia germinated from both ends on PDA and incubated at room temperature (25 ˚C). Colonies circular, cottony, flat, slightly grey with an entire margin, containing a circular white mycelium in the centre. The reverse side is a pale brown in the centre that gradually extends outwards while the colour changes to pale grey, with a brown margin and no pigment.</p></tp:treatment-sec><tp:treatment-sec sec-type="material" id="SECID0EQXCK"><title>Material examined.</title><p>China, Yunnan Province, Puer City, Ailao mountains, on bamboo, May 23, 2022, Rong-Ju Xu, ALS 29 (<named-content xmlns:xlink="http://www.w3.org/1999/xlink" content-type="dwc:institutional_code" xlink:title="Kunming Institute of Botany, Chinese Academy of Sciences" xlink:href="http://grbio.org/institution/kunming-institute-botany-chinese-academy-sciences" xlink:type="simple">HKAS</named-content> 129442, holotype), ex-type culture <abbrev xmlns:xlink="http://www.w3.org/1999/xlink" xlink:title="Kunming Institute of Botany Culture Collection" id="ABBRID0E1XCK" xlink:type="simple">KUNCC</abbrev> 10464.</p></tp:treatment-sec><tp:treatment-sec sec-type="notes" id="SECID0E5XCK"><title>Notes.</title><p><italic><tp:taxon-name><tp:taxon-name-part taxon-name-part-type="genus" reg="Pseudotetraploa">Pseudotetraploa</tp:taxon-name-part><tp:taxon-name-part taxon-name-part-type="species" reg="yunnanensis">yunnanensis</tp:taxon-name-part></tp:taxon-name></italic> is similar to <italic><tp:taxon-name><tp:taxon-name-part taxon-name-part-type="genus" reg="Pseudotetraploa">Ps.</tp:taxon-name-part><tp:taxon-name-part taxon-name-part-type="species" reg="curviappendiculata">curviappendiculata</tp:taxon-name-part></tp:taxon-name></italic> and <italic><tp:taxon-name><tp:taxon-name-part taxon-name-part-type="genus" reg="Pseudotetraploa">Ps.</tp:taxon-name-part><tp:taxon-name-part taxon-name-part-type="species" reg="longissima">longissima</tp:taxon-name-part></tp:taxon-name></italic>. However, <italic><tp:taxon-name><tp:taxon-name-part taxon-name-part-type="genus" reg="Pseudotetraploa">Pseudotetraploa</tp:taxon-name-part><tp:taxon-name-part taxon-name-part-type="species" reg="yunnanensis">yunnanensis</tp:taxon-name-part></tp:taxon-name></italic> differs from <italic><tp:taxon-name><tp:taxon-name-part taxon-name-part-type="genus" reg="Pseudotetraploa">Ps.</tp:taxon-name-part><tp:taxon-name-part taxon-name-part-type="species" reg="curviappendiculata">curviappendiculata</tp:taxon-name-part></tp:taxon-name></italic> in having branched and V-shaped conidia, consisting of 3–6 columns of cells with 3–6 apical appendages, larger conidia [67–120 μm vs. 52–67(–75) μm] in length and [16–35 μm vs. 15–22 μm] in width, while <italic><tp:taxon-name><tp:taxon-name-part taxon-name-part-type="genus" reg="Pseudotetraploa">Ps.</tp:taxon-name-part><tp:taxon-name-part taxon-name-part-type="species" reg="curviappendiculata">curviappendiculata</tp:taxon-name-part></tp:taxon-name></italic> consists of 4–5 columns of cells with 4 apical appendages; <italic><tp:taxon-name><tp:taxon-name-part taxon-name-part-type="genus" reg="Pseudotetraploa">Pseudotetraploa</tp:taxon-name-part><tp:taxon-name-part taxon-name-part-type="species" reg="yunnanensis">yunnanensis</tp:taxon-name-part></tp:taxon-name></italic> differs from <italic><tp:taxon-name><tp:taxon-name-part taxon-name-part-type="genus" reg="Pseudotetraploa">Ps.</tp:taxon-name-part><tp:taxon-name-part taxon-name-part-type="species" reg="longissima">longissima</tp:taxon-name-part></tp:taxon-name></italic> in having smaller conidia [67–120 μm vs. (98–)110–148(–155) μm] in length and [16–35 μm vs. 18–25 μm] in width, without verrucose at the base. The phylogenetic analysis showed that <italic><tp:taxon-name><tp:taxon-name-part taxon-name-part-type="genus" reg="Pseudotetraploa">Pseudotetraploa</tp:taxon-name-part><tp:taxon-name-part taxon-name-part-type="species" reg="yunnanensis">yunnanensis</tp:taxon-name-part></tp:taxon-name></italic> is sister to <italic><tp:taxon-name><tp:taxon-name-part taxon-name-part-type="genus" reg="Pseudotetraploa">Ps.</tp:taxon-name-part><tp:taxon-name-part taxon-name-part-type="species" reg="rajmachiensis">rajmachiensis</tp:taxon-name-part></tp:taxon-name></italic> and <italic><tp:taxon-name><tp:taxon-name-part taxon-name-part-type="genus" reg="Pseudotetraploa">Ps.</tp:taxon-name-part><tp:taxon-name-part taxon-name-part-type="species" reg="javanica">javanica</tp:taxon-name-part></tp:taxon-name></italic>. The comparison of pairwise nucleotides showed that <italic><tp:taxon-name><tp:taxon-name-part taxon-name-part-type="genus" reg="Pseudotetraploa">Pseudotetraploa</tp:taxon-name-part><tp:taxon-name-part taxon-name-part-type="species" reg="yunnanensis">yunnanensis</tp:taxon-name-part></tp:taxon-name></italic> is different from <italic><tp:taxon-name><tp:taxon-name-part taxon-name-part-type="genus" reg="Pseudotetraploa">Ps.</tp:taxon-name-part><tp:taxon-name-part taxon-name-part-type="species" reg="rajmachiensis">rajmachiensis</tp:taxon-name-part></tp:taxon-name></italic> in 27/1021 bp (2.6%) in LSU and 30/560 (6%) in ITS; <italic><tp:taxon-name><tp:taxon-name-part taxon-name-part-type="genus" reg="Pseudotetraploa">Pseudotetraploa</tp:taxon-name-part><tp:taxon-name-part taxon-name-part-type="species" reg="yunnanensis">yunnanensis</tp:taxon-name-part></tp:taxon-name></italic> is different from <italic><tp:taxon-name><tp:taxon-name-part taxon-name-part-type="genus" reg="Pseudotetraploa">Ps.</tp:taxon-name-part><tp:taxon-name-part taxon-name-part-type="species" reg="javanica">javanica</tp:taxon-name-part></tp:taxon-name></italic> in 11/1020 bp (1.1%) in LSU and 17/538 (3.2%) in ITS. Thus, we describe <italic><tp:taxon-name><tp:taxon-name-part taxon-name-part-type="genus" reg="Pseudotetraploa">Pseudotetraploa</tp:taxon-name-part><tp:taxon-name-part taxon-name-part-type="species" reg="yunnanensis">yunnanensis</tp:taxon-name-part></tp:taxon-name></italic> herein as a novel species in <italic><tp:taxon-name><tp:taxon-name-part taxon-name-part-type="genus" reg="Pseudotetraploa">Pseudotetraploa</tp:taxon-name-part></tp:taxon-name></italic> according to the guidelines <xref ref-type="bibr" rid="B44">Jeewon and Hyde (2016)</xref> and <xref ref-type="bibr" rid="B9">Chethana et al. (2021)</xref>.</p></tp:treatment-sec><ref-list><ref id="B44"><mixed-citation xmlns:xlink="http://www.w3.org/1999/xlink" xlink:type="simple"><person-group><name name-style="western"><surname>Jeewon</surname><given-names>R</given-names></name><name name-style="western"><surname>Hyde</surname><given-names>KD</given-names></name></person-group> (<year>2016</year>) <article-title>Establishing species boundaries and new taxa among fungi: Recommendations to resolve taxonomic ambiguities.</article-title><source>Mycosphere</source><volume>7</volume>(<issue>11</issue>): <fpage>1669</fpage>–<lpage>1677</lpage>. <ext-link xlink:href="10.5943/mycosphere/7/11/4" ext-link-type="doi" xlink:type="simple">https://doi.org/10.5943/mycosphere/7/11/4</ext-link></mixed-citation></ref><ref id="B9"><mixed-citation xmlns:xlink="http://www.w3.org/1999/xlink" xlink:type="simple"><person-group><name name-style="western"><surname>Chethana</surname><given-names>KWT</given-names></name><name name-style="western"><surname>Manawasinghe</surname><given-names>IS</given-names></name><name name-style="western"><surname>Hurdeal</surname><given-names>VG</given-names></name><name name-style="western"><surname>Bhunjun</surname><given-names>CS</given-names></name><name name-style="western"><surname>Appadoo</surname><given-names>MA</given-names></name><name name-style="western"><surname>Gentekaki</surname><given-names>E</given-names></name><name name-style="western"><surname>Raspé</surname><given-names>O</given-names></name><name name-style="western"><surname>Promputtha</surname><given-names>I</given-names></name><name name-style="western"><surname>Hyde</surname><given-names>KD</given-names></name></person-group> (<year>2021</year>) What are fungal species and how to delineate them? Fungal Diversity 109(1): 1–25. <ext-link xlink:href="10.1007/s13225-021-00483-9" ext-link-type="doi" xlink:type="simple">https://doi.org/10.1007/s13225-021-00483-9</ext-link></mixed-citation></ref></ref-list></tp:taxon-treatment>
