# Supplementary material for: ﻿Morphophylogenetic evidence reveals four new fungal species within Tetraplosphaeriaceae (Pleosporales, Ascomycota) from tropical and subtropical forest in China
Source: MycoKeys. 2023 Dec 6;100:171–204. doi: 10.3897/mycokeys.100.113141 (PMC10719940; doi:10.3897/mycokeys.100.113141)
Supplement: XML Treatment for Tetraploa [file mycokeys.100.113141-treatment7.xml]

<!DOCTYPE tp:taxon-treatment
  PUBLIC "-//TaxonX//DTD Taxonomic Treatment Publishing DTD v0 20100105//EN" "tax-treatment-NSO.dtd">
<tp:taxon-treatment xmlns:tp="http://www.plazi.org/taxpub"><tp:treatment-meta><kwd-group><label>Taxon classification</label><kwd>
              <named-content content-type="kingdom">Fungi</named-content>
            </kwd><kwd>
              <named-content content-type="order">Pleosporales</named-content>
            </kwd><kwd>
              <named-content content-type="family">Tetraplosphaeriaceae</named-content>
            </kwd></kwd-group><mixed-citation publication-type="journal"><person-group><name><surname>Tang</surname><given-names>Xia</given-names></name><name><surname>Jeewon</surname><given-names>Rajesh</given-names></name><name><surname>Lu</surname><given-names>Yong-Zhong</given-names></name><name><surname>Alrefaei</surname><given-names>Abdulwahed Fahad</given-names></name><name><surname>Jayawardena</surname><given-names>Ruvishika S.</given-names></name><name><surname>Xu</surname><given-names>Rong-Ju</given-names></name><name><surname>Ma</surname><given-names>Jian</given-names></name><name><surname>Chen</surname><given-names>Xue-Mei</given-names></name><name><surname>Kang</surname><given-names>Ji-Chuan</given-names></name></person-group><article-title>﻿Morphophylogenetic evidence reveals four new fungal species within <tp:taxon-name><tp:taxon-name-part taxon-name-part-type="family">Tetraplosphaeriaceae</tp:taxon-name-part></tp:taxon-name> (<tp:taxon-name><tp:taxon-name-part taxon-name-part-type="order">Pleosporales</tp:taxon-name-part></tp:taxon-name>, <tp:taxon-name><tp:taxon-name-part taxon-name-part-type="phylum">Ascomycota</tp:taxon-name-part></tp:taxon-name>) from tropical and subtropical forest in China</article-title><source>MycoKeys</source><day>06</day><month>12</month><year>2023</year><volume>100</volume><fpage>171</fpage><lpage>204</lpage><pub-id pub-id-type="doi">10.3897/mycokeys.100.113141</pub-id></mixed-citation></tp:treatment-meta><tp:nomenclature><label>﻿</label><tp:taxon-name>
            <object-id xmlns:xlink="http://www.w3.org/1999/xlink" content-type="arpha" xlink:type="simple">C12C2981-D233-53AB-8DA1-43FC4BF8CDE3</object-id>
            <tp:taxon-name-part taxon-name-part-type="genus" reg="Tetraploa">Tetraploa</tp:taxon-name-part>
            <object-id xmlns:xlink="http://www.w3.org/1999/xlink" content-type="mycobank" xlink:type="simple">10199</object-id>
            <object-id xmlns:xlink="http://www.w3.org/1999/xlink" xlink:type="simple">Facesoffungi Number: FoF06666</object-id>
          </tp:taxon-name><tp:taxon-authority>Berk. &amp; Broome, Ann. Mag. Nat. Hist. 5: 459, t. 11:6 (1850)</tp:taxon-authority><tp:nomenclature-citation-list><tp:nomenclature-citation><tp:taxon-name>
                <tp:taxon-name-part taxon-name-part-type="genus" reg="Tetraplosphaeria"/>
              </tp:taxon-name><comment>= <tp:taxon-name><tp:taxon-name-part taxon-name-part-type="genus" reg="Tetraplosphaeria">Tetraplosphaeria</tp:taxon-name-part></tp:taxon-name> Kaz. Tanaka &amp; K. Hiray., in Tanaka et al., Stud. Mycol. 64: 177 (2009). </comment></tp:nomenclature-citation></tp:nomenclature-citation-list></tp:nomenclature><tp:treatment-sec sec-type="type species" id="SECID0EU6CK"><title>Type species.</title><p><italic><tp:taxon-name><tp:taxon-name-part taxon-name-part-type="genus" reg="Tetraploa">Tetraploa</tp:taxon-name-part><tp:taxon-name-part taxon-name-part-type="species" reg="aristata">aristata</tp:taxon-name-part></tp:taxon-name></italic> Berk. &amp; Broome, Ann. Mag. Nat. Hist. 5: 459 (1850).</p></tp:treatment-sec><tp:treatment-sec sec-type="description" id="SECID0EFADK"><title>Description.</title><p><bold><italic>Teleomorph</italic></bold> see <xref ref-type="bibr" rid="B81">Tanaka et al. (2009)</xref>. <bold><italic>Anamorph Tetraploa</italic></bold> sensu stricto <bold><italic>Conidiophores</italic></bold> absent. <bold><italic>Conidiogenous cells</italic></bold> monoblastic. <bold><italic>Conidia</italic></bold> composed of 4 columns, short-cylindrical, brown, verrucose at the base, euseptate, with 4 setose appendages at the apex (<xref ref-type="bibr" rid="B81">Tanaka et al. 2009</xref>).</p></tp:treatment-sec><tp:treatment-sec sec-type="notes" id="SECID0EUBDK"><title>Notes.</title><p><xref ref-type="bibr" rid="B81">Tanaka et al. (2009)</xref> established <italic><tp:taxon-name><tp:taxon-name-part taxon-name-part-type="genus" reg="Tetraplosphaeria">Tetraplosphaeria</tp:taxon-name-part></tp:taxon-name></italic> to accommodate pleosporalean species that have massarina/lophiostoma-like teleomorph and anamorphs belonging to <italic><tp:taxon-name><tp:taxon-name-part taxon-name-part-type="genus" reg="Tetraploa">Tetraploa</tp:taxon-name-part></tp:taxon-name></italic> sensu stricto based on a combined SSU and LSU DNA sequence data. Later, <xref ref-type="bibr" rid="B35">Hyde et al. (2013)</xref> treated <italic><tp:taxon-name><tp:taxon-name-part taxon-name-part-type="genus" reg="Tetraploa">Tetraploa</tp:taxon-name-part></tp:taxon-name></italic> as a synonym of <italic><tp:taxon-name><tp:taxon-name-part taxon-name-part-type="genus" reg="Tetraplosphaeria">Tetraplosphaeria</tp:taxon-name-part></tp:taxon-name></italic>, which has been applied previously to anamorphic species and used <italic><tp:taxon-name><tp:taxon-name-part taxon-name-part-type="genus" reg="Tetraploa">Tetraploa</tp:taxon-name-part></tp:taxon-name></italic> instead of <italic><tp:taxon-name><tp:taxon-name-part taxon-name-part-type="genus" reg="Tetraplosphaeria">Tetraplosphaeria</tp:taxon-name-part></tp:taxon-name></italic>. Species of <italic><tp:taxon-name><tp:taxon-name-part taxon-name-part-type="genus" reg="Tetraploa">Tetraploa</tp:taxon-name-part></tp:taxon-name></italic> are mainly reported as saprobes, distributed in freshwater and terrestrial habitats, and only <italic><tp:taxon-name><tp:taxon-name-part taxon-name-part-type="genus" reg="Tetraploa">T.</tp:taxon-name-part><tp:taxon-name-part taxon-name-part-type="species" reg="aristata">aristata</tp:taxon-name-part></tp:taxon-name></italic> has been reported as a pathogen on various plants and human pathogen that cause cysts (<xref ref-type="bibr" rid="B56">Markham et al. 1990</xref>; <xref ref-type="bibr" rid="B81">Tanaka et al. 2009</xref>; <xref ref-type="bibr" rid="B35">Hyde et al. 2013</xref>; <xref ref-type="bibr" rid="B53">Liao et al. 2022</xref>). <italic><tp:taxon-name><tp:taxon-name-part taxon-name-part-type="genus" reg="Tetraploa">Tetraploa</tp:taxon-name-part></tp:taxon-name></italic> has been recovered from more than 80 plants, such as bamboo culms, submerged wood, palms, and <italic><tp:taxon-name><tp:taxon-name-part taxon-name-part-type="genus" reg="Poaceae">Poaceae</tp:taxon-name-part></tp:taxon-name></italic>, on the leaves of Acer and liverworts (<xref ref-type="bibr" rid="B18">Ellis 1949</xref>; <xref ref-type="bibr" rid="B1">Ando 1992</xref>; <xref ref-type="bibr" rid="B35">Hyde et al. 2013</xref>; <xref ref-type="bibr" rid="B53">Liao et al. 2022</xref>). <xref ref-type="bibr" rid="B73">Saxena et al. (2021)</xref> mentioned that <italic><tp:taxon-name><tp:taxon-name-part taxon-name-part-type="genus" reg="Frasnacritetrus">Frasnacritetrus</tp:taxon-name-part></tp:taxon-name></italic> is probably a fossil of <italic><tp:taxon-name><tp:taxon-name-part taxon-name-part-type="genus" reg="Tetraploa">Tetraploa</tp:taxon-name-part></tp:taxon-name></italic>. <xref ref-type="bibr" rid="B61">Nuñez Otaño et al. (2022)</xref> considered <italic><tp:taxon-name><tp:taxon-name-part taxon-name-part-type="genus" reg="Frasnacritetrus">Frasnacritetrus</tp:taxon-name-part></tp:taxon-name></italic> as a synonym of <italic><tp:taxon-name><tp:taxon-name-part taxon-name-part-type="genus" reg="Tetraploa">Tetraploa</tp:taxon-name-part></tp:taxon-name></italic> and transferred five <italic><tp:taxon-name><tp:taxon-name-part taxon-name-part-type="genus" reg="Frasnacritetrus">Frasnacritetrus</tp:taxon-name-part></tp:taxon-name></italic> fossil species into <italic><tp:taxon-name><tp:taxon-name-part taxon-name-part-type="genus" reg="Tetraploa">Tetraploa</tp:taxon-name-part></tp:taxon-name> viz. <tp:taxon-name><tp:taxon-name-part taxon-name-part-type="genus" reg="Tetraploa">Tetraploa</tp:taxon-name-part><tp:taxon-name-part taxon-name-part-type="species" reg="conata">conata</tp:taxon-name-part></tp:taxon-name></italic>, <italic><tp:taxon-name><tp:taxon-name-part taxon-name-part-type="genus" reg="Tetraploa">T.</tp:taxon-name-part><tp:taxon-name-part taxon-name-part-type="species" reg="indica">indica</tp:taxon-name-part></tp:taxon-name></italic>, <italic><tp:taxon-name><tp:taxon-name-part taxon-name-part-type="genus" reg="Tetraploa">T.</tp:taxon-name-part><tp:taxon-name-part taxon-name-part-type="species" reg="josettae">josettae</tp:taxon-name-part></tp:taxon-name></italic>, <italic><tp:taxon-name><tp:taxon-name-part taxon-name-part-type="genus" reg="Tetraploa">T.</tp:taxon-name-part><tp:taxon-name-part taxon-name-part-type="species" reg="siwalika">siwalika</tp:taxon-name-part></tp:taxon-name></italic> and <italic><tp:taxon-name><tp:taxon-name-part taxon-name-part-type="genus" reg="Tetraploa">T.</tp:taxon-name-part><tp:taxon-name-part taxon-name-part-type="species" reg="taugourdeaui">taugourdeaui</tp:taxon-name-part></tp:taxon-name></italic> based on the observation that the spores of both fossil and contemporary species exhibit identical morphological characteristics. To date, there are 35 species accepted in <italic><tp:taxon-name><tp:taxon-name-part taxon-name-part-type="genus" reg="Tetraploa">Tetraploa</tp:taxon-name-part></tp:taxon-name></italic> (<xref ref-type="bibr" rid="B90">Wijayawardene et al. 2022</xref>; <xref ref-type="bibr" rid="B43">Jayawardena et al. 2023</xref>; this study; Table <xref ref-type="table" rid="T2">2</xref>). In this study, a new <italic><tp:taxon-name><tp:taxon-name-part taxon-name-part-type="genus" reg="Tetraploa">Tetraploa</tp:taxon-name-part></tp:taxon-name></italic> species is introduced.</p></tp:treatment-sec><tp:treatment-sec><!--Section generated to contain objects referenced in tp:taxon-treatment.--><table-wrap id="T2" position="float" orientation="portrait"><label>Table 2.</label><caption><p><tp:taxon-name><tp:taxon-name-part taxon-name-part-type="family">Tetraplosphaeriaceae</tp:taxon-name-part></tp:taxon-name> species and their country, life cycle, habitat, host and reference.</p></caption><table id="TID0E5WHK" rules="all"><tbody><tr><th rowspan="1" colspan="1">Species name</th><th rowspan="1" colspan="1">Country</th><th rowspan="1" colspan="1">Life cycle</th><th rowspan="1" colspan="1">Habitat</th><th rowspan="1" colspan="1">Host</th><th rowspan="1" colspan="1">Reference</th></tr><tr><td rowspan="1" colspan="1">
                    <italic>
                      <tp:taxon-name><tp:taxon-name-part taxon-name-part-type="genus" reg="Aquatisphaeria">Aquatisphaeria</tp:taxon-name-part><tp:taxon-name-part taxon-name-part-type="species" reg="thailandica">thailandica</tp:taxon-name-part></tp:taxon-name>
                    </italic>
                  </td><td rowspan="1" colspan="1">Thailand</td><td rowspan="1" colspan="1">saprobic</td><td rowspan="1" colspan="1">freshwater</td><td rowspan="1" colspan="1">decaying wood</td><td rowspan="1" colspan="1">
                    <xref ref-type="bibr" rid="B52">Li et al. (2021)</xref>
                  </td></tr><tr><td rowspan="1" colspan="1">
                    <italic>
                      <tp:taxon-name><tp:taxon-name-part taxon-name-part-type="genus" reg="Byssolophis">Byssolophis</tp:taxon-name-part><tp:taxon-name-part taxon-name-part-type="species" reg="byssiseda">byssiseda</tp:taxon-name-part></tp:taxon-name>
                    </italic>
                  </td><td rowspan="1" colspan="1">France</td><td rowspan="1" colspan="1">saprobic</td><td rowspan="1" colspan="1">terrestrial</td><td rowspan="1" colspan="1">branch of <italic><tp:taxon-name><tp:taxon-name-part taxon-name-part-type="genus" reg="Carpinus">Carpinus</tp:taxon-name-part></tp:taxon-name></italic>, decaying wood</td><td rowspan="1" colspan="1">
                    <xref ref-type="bibr" rid="B96">Zhang et al. (2012)</xref>
                  </td></tr><tr><td rowspan="1" colspan="1">
                    <italic>
                      <tp:taxon-name><tp:taxon-name-part taxon-name-part-type="genus" reg="Byssolophis">B.</tp:taxon-name-part><tp:taxon-name-part taxon-name-part-type="species" reg="sphaerioides">sphaerioides</tp:taxon-name-part></tp:taxon-name>
                    </italic>
                  </td><td rowspan="1" colspan="1">Finland, UK</td><td rowspan="1" colspan="1">saprobic</td><td rowspan="1" colspan="1">terrestrial</td><td rowspan="1" colspan="1">decaying stemp of <italic><tp:taxon-name><tp:taxon-name-part taxon-name-part-type="genus" reg="Rubus">Rubus</tp:taxon-name-part></tp:taxon-name></italic>, decaying wood birch</td><td rowspan="1" colspan="1"><xref ref-type="bibr" rid="B5">Berkeley and Broome (1854)</xref>; <xref ref-type="bibr" rid="B46">Karsten (1870)</xref></td></tr><tr><td rowspan="1" colspan="1">
                    <italic>
                      <tp:taxon-name><tp:taxon-name-part taxon-name-part-type="genus" reg="Ernakulamia">Ernakulamia</tp:taxon-name-part><tp:taxon-name-part taxon-name-part-type="species" reg="cochinensis">cochinensis</tp:taxon-name-part></tp:taxon-name>
                    </italic>
                  </td><td rowspan="1" colspan="1">Argentina, Cuba, India, Japan, Malaysia, Mexico, Panama, Thailand</td><td rowspan="1" colspan="1">saprobic</td><td rowspan="1" colspan="1">freshwater, terrestrial</td><td rowspan="1" colspan="1"><italic><tp:taxon-name><tp:taxon-name-part taxon-name-part-type="genus" reg="Astrocaryum">Astrocaryum</tp:taxon-name-part><tp:taxon-name-part taxon-name-part-type="species" reg="standleyanum">standleyanum</tp:taxon-name-part></tp:taxon-name></italic>, <italic><tp:taxon-name><tp:taxon-name-part taxon-name-part-type="genus" reg="Benthamidia">Benthamidia</tp:taxon-name-part><tp:taxon-name-part taxon-name-part-type="species" reg="japonica">japonica</tp:taxon-name-part></tp:taxon-name></italic>, dead leaves, dead spathes of <italic><tp:taxon-name><tp:taxon-name-part taxon-name-part-type="genus" reg="Cocos">Cocos</tp:taxon-name-part><tp:taxon-name-part taxon-name-part-type="species" reg="nucifera">nucifera</tp:taxon-name-part></tp:taxon-name></italic>, decomposing leaves of <italic><tp:taxon-name><tp:taxon-name-part taxon-name-part-type="genus" reg="Satakentia">Satakentia</tp:taxon-name-part><tp:taxon-name-part taxon-name-part-type="species" reg="liukivensis">liukivensis</tp:taxon-name-part></tp:taxon-name></italic>, <italic><tp:taxon-name><tp:taxon-name-part taxon-name-part-type="genus" reg="Freycinetia">Freycinetia</tp:taxon-name-part><tp:taxon-name-part taxon-name-part-type="species" reg="multi">multi</tp:taxon-name-part></tp:taxon-name></italic>, palm tree, <italic><tp:taxon-name><tp:taxon-name-part taxon-name-part-type="genus" reg="Ilex">Ilex</tp:taxon-name-part></tp:taxon-name></italic> sp., <italic><tp:taxon-name><tp:taxon-name-part taxon-name-part-type="genus" reg="Ocotea">Ocotea</tp:taxon-name-part><tp:taxon-name-part taxon-name-part-type="species" reg="leucoxylon">leucoxylon</tp:taxon-name-part></tp:taxon-name></italic>, <italic><tp:taxon-name><tp:taxon-name-part taxon-name-part-type="genus" reg="Pandanus">Pandanus</tp:taxon-name-part><tp:taxon-name-part taxon-name-part-type="species" reg="tectorius">tectorius</tp:taxon-name-part></tp:taxon-name></italic>, <italic><tp:taxon-name><tp:taxon-name-part taxon-name-part-type="genus" reg="Pandanus">P.</tp:taxon-name-part><tp:taxon-name-part taxon-name-part-type="species" reg="monticola">monticola</tp:taxon-name-part></tp:taxon-name></italic>, submerged wood, <italic><tp:taxon-name><tp:taxon-name-part taxon-name-part-type="genus" reg="Syagrus">Syagrus</tp:taxon-name-part><tp:taxon-name-part taxon-name-part-type="species" reg="romanzoffiana">romanzoffiana</tp:taxon-name-part></tp:taxon-name></italic>, <italic><tp:taxon-name><tp:taxon-name-part taxon-name-part-type="genus" reg="Stewartia">Stewartia</tp:taxon-name-part><tp:taxon-name-part taxon-name-part-type="species" reg="monadelpha">monadelpha</tp:taxon-name-part></tp:taxon-name></italic>, <italic><tp:taxon-name><tp:taxon-name-part taxon-name-part-type="genus" reg="Vitex">Vitex</tp:taxon-name-part></tp:taxon-name></italic> sp.</td><td rowspan="1" colspan="1"><xref ref-type="bibr" rid="B20">Ellis (1976)</xref>; Holubová-Jechová and Mercado (1986); <xref ref-type="bibr" rid="B30">Holubová-Jechová (1989)</xref>; Mercado et al. (1997, 2005); <xref ref-type="bibr" rid="B83">Taylor and Hyde (2003)</xref>; Delgado and Mena (2004); <xref ref-type="bibr" rid="B6">Capdet and Romero (2010)</xref>; <xref ref-type="bibr" rid="B89">Whitton et al. (2012)</xref>; <xref ref-type="bibr" rid="B14">Delgado et al. (2017)</xref>; <xref ref-type="bibr" rid="B17">Dong et al. (2020)</xref>; Farr and Rossma (2023)</td></tr><tr><td rowspan="1" colspan="1">
                    <italic>
                      <tp:taxon-name><tp:taxon-name-part taxon-name-part-type="genus" reg="Ernakulamia">E.</tp:taxon-name-part><tp:taxon-name-part taxon-name-part-type="species" reg="krabiensis">krabiensis</tp:taxon-name-part></tp:taxon-name>
                    </italic>
                  </td><td rowspan="1" colspan="1">Thailand</td><td rowspan="1" colspan="1">saprobic</td><td rowspan="1" colspan="1">terrestrial</td><td rowspan="1" colspan="1"><italic><tp:taxon-name><tp:taxon-name-part taxon-name-part-type="genus" reg="Acacia">Acacia</tp:taxon-name-part></tp:taxon-name></italic> sp.</td><td rowspan="1" colspan="1">
                    <xref ref-type="bibr" rid="B42">Jayasiri et al. (2019)</xref>
                  </td></tr><tr><td rowspan="1" colspan="1">
                    <italic>
                      <tp:taxon-name><tp:taxon-name-part taxon-name-part-type="genus" reg="Ernakulamia">E.</tp:taxon-name-part><tp:taxon-name-part taxon-name-part-type="species" reg="tanakae">tanakae</tp:taxon-name-part></tp:taxon-name>
                    </italic>
                  </td><td rowspan="1" colspan="1">India</td><td rowspan="1" colspan="1">saprobic</td><td rowspan="1" colspan="1">terrestrial</td><td rowspan="1" colspan="1">dead spathes of <italic><tp:taxon-name><tp:taxon-name-part taxon-name-part-type="genus" reg="Cocos">Cocos</tp:taxon-name-part><tp:taxon-name-part taxon-name-part-type="species" reg="nucifera">nucifera</tp:taxon-name-part></tp:taxon-name></italic></td><td rowspan="1" colspan="1">
                    <xref ref-type="bibr" rid="B38">Hyde et al. (2020a)</xref>
                  </td></tr><tr><td rowspan="1" colspan="1">
                    <italic>
                      <tp:taxon-name><tp:taxon-name-part taxon-name-part-type="genus" reg="Ernakulamia">E.</tp:taxon-name-part><tp:taxon-name-part taxon-name-part-type="species" reg="xishuangbannaensis">xishuangbannaensis</tp:taxon-name-part></tp:taxon-name>
                    </italic>
                  </td><td rowspan="1" colspan="1">China</td><td rowspan="1" colspan="1">saprobic</td><td rowspan="1" colspan="1">terrestrial</td><td rowspan="1" colspan="1">dead leaves of <italic><tp:taxon-name><tp:taxon-name-part taxon-name-part-type="genus" reg="Pandanus">Pandanus</tp:taxon-name-part></tp:taxon-name></italic> sp.</td><td rowspan="1" colspan="1"><xref ref-type="bibr" rid="B84">Tibpromma et al. (2018)</xref>; <xref ref-type="bibr" rid="B17">Dong et al. (2020)</xref></td></tr><tr><td rowspan="1" colspan="1">
                    <bold>
                      <italic>
                        <tp:taxon-name><tp:taxon-name-part taxon-name-part-type="genus" reg="Polyplosphaeria">Polyplosphaeria</tp:taxon-name-part><tp:taxon-name-part taxon-name-part-type="species" reg="guizhouensis">guizhouensis</tp:taxon-name-part></tp:taxon-name>
                      </italic>
                    </bold>
                  </td><td rowspan="1" colspan="1">
                    <bold>China</bold>
                  </td><td rowspan="1" colspan="1">
                    <bold>saprobic</bold>
                  </td><td rowspan="1" colspan="1">
                    <bold>terrestrial</bold>
                  </td><td rowspan="1" colspan="1">
                    <bold>unidentified decaying wood</bold>
                  </td><td rowspan="1" colspan="1">
                    <bold>This study</bold>
                  </td></tr><tr><td rowspan="1" colspan="1">
                    <bold>
                      <italic>
                        <tp:taxon-name><tp:taxon-name-part taxon-name-part-type="genus" reg="Polyplosphaeria">Po.</tp:taxon-name-part><tp:taxon-name-part taxon-name-part-type="species" reg="hainanensis">Hainanensis</tp:taxon-name-part></tp:taxon-name>
                      </italic>
                    </bold>
                  </td><td rowspan="1" colspan="1">
                    <bold>China</bold>
                  </td><td rowspan="1" colspan="1">
                    <bold>saprobic</bold>
                  </td><td rowspan="1" colspan="1">
                    <bold>terrestrial</bold>
                  </td><td rowspan="1" colspan="1">
                    <bold>unidentified decaying wood</bold>
                  </td><td rowspan="1" colspan="1">
                    <bold>This study</bold>
                  </td></tr><tr><td rowspan="1" colspan="1">
                    <italic>
                      <tp:taxon-name><tp:taxon-name-part taxon-name-part-type="genus" reg="Polyplosphaeria">Po.</tp:taxon-name-part><tp:taxon-name-part taxon-name-part-type="species" reg="fusca">Fusca</tp:taxon-name-part></tp:taxon-name>
                    </italic>
                  </td><td rowspan="1" colspan="1">Japan</td><td rowspan="1" colspan="1">saprobic</td><td rowspan="1" colspan="1">terrestrial</td><td rowspan="1" colspan="1">culms of <italic><tp:taxon-name><tp:taxon-name-part taxon-name-part-type="genus" reg="Chimonobambusa">Chimonobambusa</tp:taxon-name-part><tp:taxon-name-part taxon-name-part-type="species" reg="marmorea">marmorea</tp:taxon-name-part></tp:taxon-name></italic>, culms of <italic><tp:taxon-name><tp:taxon-name-part taxon-name-part-type="genus" reg="Phyllostachys">Phyllostachys</tp:taxon-name-part><tp:taxon-name-part taxon-name-part-type="species" reg="bambusoides">bambusoides</tp:taxon-name-part></tp:taxon-name></italic>, culms of <italic><tp:taxon-name><tp:taxon-name-part taxon-name-part-type="genus" reg="Pleioblastus">Pleioblastus</tp:taxon-name-part><tp:taxon-name-part taxon-name-part-type="species" reg="chino">chino</tp:taxon-name-part></tp:taxon-name></italic>, culms of <italic><tp:taxon-name><tp:taxon-name-part taxon-name-part-type="genus" reg="Sasa">Sasa</tp:taxon-name-part><tp:taxon-name-part taxon-name-part-type="species" reg="kurilensis">kurilensis</tp:taxon-name-part></tp:taxon-name></italic></td><td rowspan="1" colspan="1">
                    <xref ref-type="bibr" rid="B81">Tanaka et al. (2009)</xref>
                  </td></tr><tr><td rowspan="1" colspan="1">
                    <italic>
                      <tp:taxon-name><tp:taxon-name-part taxon-name-part-type="genus" reg="Polyplosphaeria">Po.</tp:taxon-name-part><tp:taxon-name-part taxon-name-part-type="species" reg="thailandica">thailandica</tp:taxon-name-part></tp:taxon-name>
                    </italic>
                  </td><td rowspan="1" colspan="1">Thailand</td><td rowspan="1" colspan="1">saprobic</td><td rowspan="1" colspan="1">terrestrial</td><td rowspan="1" colspan="1">decaying bamboo</td><td rowspan="1" colspan="1">
                    <xref ref-type="bibr" rid="B51">Li et al. (2016)</xref>
                  </td></tr><tr><td rowspan="1" colspan="1">
                    <italic>
                      <tp:taxon-name><tp:taxon-name-part taxon-name-part-type="genus" reg="Polyplosphaeria">Po.</tp:taxon-name-part><tp:taxon-name-part taxon-name-part-type="species" reg="nabanheensis">nabanheensis</tp:taxon-name-part></tp:taxon-name>
                    </italic>
                  </td><td rowspan="1" colspan="1">China</td><td rowspan="1" colspan="1">saprobic</td><td rowspan="1" colspan="1">terrestrial</td><td rowspan="1" colspan="1">decaying leaves of <italic><tp:taxon-name><tp:taxon-name-part taxon-name-part-type="genus" reg="Pandanus">Pandanus</tp:taxon-name-part></tp:taxon-name></italic> sp.</td><td rowspan="1" colspan="1">
                    <xref ref-type="bibr" rid="B84">Tibpromma et al. (2018)</xref>
                  </td></tr><tr><td rowspan="1" colspan="1">
                    <italic>
                      <tp:taxon-name><tp:taxon-name-part taxon-name-part-type="genus" reg="Polyplosphaeria">Po.</tp:taxon-name-part><tp:taxon-name-part taxon-name-part-type="species" reg="pandanicola">pandanicola</tp:taxon-name-part></tp:taxon-name>
                    </italic>
                  </td><td rowspan="1" colspan="1">China</td><td rowspan="1" colspan="1">saprobic</td><td rowspan="1" colspan="1">terrestrial</td><td rowspan="1" colspan="1">decaying leaves of <italic><tp:taxon-name><tp:taxon-name-part taxon-name-part-type="genus" reg="Pandanus">Pandanus</tp:taxon-name-part></tp:taxon-name></italic> sp.</td><td rowspan="1" colspan="1">
                    <xref ref-type="bibr" rid="B84">Tibpromma et al. (2018)</xref>
                  </td></tr><tr><td rowspan="1" colspan="1">
                    <italic>
                      <tp:taxon-name><tp:taxon-name-part taxon-name-part-type="genus" reg="Pseudotetraploa">Pseudotetraploa</tp:taxon-name-part><tp:taxon-name-part taxon-name-part-type="species" reg="bambusicola">bambusicola</tp:taxon-name-part></tp:taxon-name>
                    </italic>
                  </td><td rowspan="1" colspan="1">China</td><td rowspan="1" colspan="1">saprobic</td><td rowspan="1" colspan="1">terrestrial</td><td rowspan="1" colspan="1">dead branches of Bamboo</td><td rowspan="1" colspan="1">
                    <xref ref-type="bibr" rid="B93">Yu et al. (2022)</xref>
                  </td></tr><tr><td rowspan="1" colspan="1">
                    <italic>
                      <tp:taxon-name><tp:taxon-name-part taxon-name-part-type="genus" reg="Pseudotetraploa">Ps.</tp:taxon-name-part><tp:taxon-name-part taxon-name-part-type="species" reg="curviappendiculata">curviappendiculata</tp:taxon-name-part></tp:taxon-name>
                    </italic>
                  </td><td rowspan="1" colspan="1">Japan</td><td rowspan="1" colspan="1">saprobic</td><td rowspan="1" colspan="1">terrestrial</td><td rowspan="1" colspan="1">culms of <italic><tp:taxon-name><tp:taxon-name-part taxon-name-part-type="genus" reg="Sasa">Sasa</tp:taxon-name-part><tp:taxon-name-part taxon-name-part-type="species" reg="kurilensis">kurilensis</tp:taxon-name-part></tp:taxon-name></italic></td><td rowspan="1" colspan="1">
                    <xref ref-type="bibr" rid="B81">Tanaka et al. (2009)</xref>
                  </td></tr><tr><td rowspan="1" colspan="1">
                    <bold>
                      <italic>
                        <tp:taxon-name><tp:taxon-name-part taxon-name-part-type="genus" reg="Pseudotetraploa">Ps.</tp:taxon-name-part><tp:taxon-name-part taxon-name-part-type="species" reg="yunnanensis">yunnanensis</tp:taxon-name-part></tp:taxon-name>
                      </italic>
                    </bold>
                  </td><td rowspan="1" colspan="1">
                    <bold>China</bold>
                  </td><td rowspan="1" colspan="1">
                    <bold>saprobic</bold>
                  </td><td rowspan="1" colspan="1">
                    <bold>freshwater</bold>
                  </td><td rowspan="1" colspan="1">
                    <bold>bamboo</bold>
                  </td><td rowspan="1" colspan="1">
                    <bold>This study</bold>
                  </td></tr><tr><td rowspan="1" colspan="1">
                    <italic>
                      <tp:taxon-name><tp:taxon-name-part taxon-name-part-type="genus" reg="Pseudotetraploa">Ps.</tp:taxon-name-part><tp:taxon-name-part taxon-name-part-type="species" reg="javanica">Javanica</tp:taxon-name-part></tp:taxon-name>
                    </italic>
                  </td><td rowspan="1" colspan="1">Indonesia, Japan</td><td rowspan="1" colspan="1">saprobic</td><td rowspan="1" colspan="1">terrestrial</td><td rowspan="1" colspan="1">culms of decaying <italic><tp:taxon-name><tp:taxon-name-part taxon-name-part-type="genus" reg="Bambusa">Bambusa</tp:taxon-name-part><tp:taxon-name-part taxon-name-part-type="species" reg="glaucescens">glaucescens</tp:taxon-name-part></tp:taxon-name></italic>, culms of <italic><tp:taxon-name><tp:taxon-name-part taxon-name-part-type="genus" reg="Phyllostachys">Phyllostachys</tp:taxon-name-part><tp:taxon-name-part taxon-name-part-type="species" reg="bambusoides">bambusoides</tp:taxon-name-part></tp:taxon-name></italic>, culms of <italic><tp:taxon-name><tp:taxon-name-part taxon-name-part-type="genus" reg="Pleioblastus">Pleioblastus</tp:taxon-name-part><tp:taxon-name-part taxon-name-part-type="species" reg="chino">chino</tp:taxon-name-part></tp:taxon-name></italic>, culms of <italic><tp:taxon-name><tp:taxon-name-part taxon-name-part-type="genus" reg="Sas">Sas</tp:taxon-name-part></tp:taxon-name></italic>a sp., dead bark of broad-leaved tree, dead stems of an unidentified herbaceous plant</td><td rowspan="1" colspan="1"><xref ref-type="bibr" rid="B28">Hatakeyama et al. (2005)</xref>; <xref ref-type="bibr" rid="B81">Tanaka et al. (2009)</xref>; <xref ref-type="bibr" rid="B68">Rifai et al. (2014)</xref></td></tr><tr><td rowspan="1" colspan="1">
                    <italic>
                      <tp:taxon-name><tp:taxon-name-part taxon-name-part-type="genus" reg="Pseudotetraploa">Ps.</tp:taxon-name-part><tp:taxon-name-part taxon-name-part-type="species" reg="longissima">longissima</tp:taxon-name-part></tp:taxon-name>
                    </italic>
                  </td><td rowspan="1" colspan="1">Japan</td><td rowspan="1" colspan="1">saprobic</td><td rowspan="1" colspan="1">terrestrial</td><td rowspan="1" colspan="1">culms of <italic><tp:taxon-name><tp:taxon-name-part taxon-name-part-type="genus" reg="Pleioblastus">Pleioblastus</tp:taxon-name-part><tp:taxon-name-part taxon-name-part-type="species" reg="chino">chino</tp:taxon-name-part></tp:taxon-name></italic></td><td rowspan="1" colspan="1">
                    <xref ref-type="bibr" rid="B81">Tanaka et al. (2009)</xref>
                  </td></tr><tr><td rowspan="1" colspan="1">
                    <italic>
                      <tp:taxon-name><tp:taxon-name-part taxon-name-part-type="genus" reg="Pseudotetraploa">Ps.</tp:taxon-name-part><tp:taxon-name-part taxon-name-part-type="species" reg="rajmachiensis">rajmachiensis</tp:taxon-name-part></tp:taxon-name>
                    </italic>
                  </td><td rowspan="1" colspan="1">India</td><td rowspan="1" colspan="1">saprobic</td><td rowspan="1" colspan="1">terrestrial</td><td rowspan="1" colspan="1">decaying bamboo culms, <italic><tp:taxon-name><tp:taxon-name-part taxon-name-part-type="genus" reg="Dendrocalamus">Dendrocalamus</tp:taxon-name-part><tp:taxon-name-part taxon-name-part-type="species" reg="stocksii">stocksii</tp:taxon-name-part></tp:taxon-name></italic> (<tp:taxon-name><tp:taxon-name-part taxon-name-part-type="genus" reg="Poaceae">Poaceae</tp:taxon-name-part></tp:taxon-name>)</td><td rowspan="1" colspan="1">
                    <xref ref-type="bibr" rid="B38">Hyde et al. (2020a)</xref>
                  </td></tr><tr><td rowspan="1" colspan="1">
                    <italic>
                      <tp:taxon-name><tp:taxon-name-part taxon-name-part-type="genus" reg="Quadricrura">Quadricrura</tp:taxon-name-part><tp:taxon-name-part taxon-name-part-type="species" reg="bicornis">bicornis</tp:taxon-name-part></tp:taxon-name>
                    </italic>
                  </td><td rowspan="1" colspan="1">Japan</td><td rowspan="1" colspan="1">saprobic</td><td rowspan="1" colspan="1">terrestrial</td><td rowspan="1" colspan="1">culms of <italic><tp:taxon-name><tp:taxon-name-part taxon-name-part-type="genus" reg="Sasa">Sasa</tp:taxon-name-part><tp:taxon-name-part taxon-name-part-type="species" reg="kurilensis">kurilensis</tp:taxon-name-part></tp:taxon-name></italic>, leaf litter of a conifer</td><td rowspan="1" colspan="1">
                    <xref ref-type="bibr" rid="B81">Tanaka et al. (2009)</xref>
                  </td></tr><tr><td rowspan="1" colspan="1">
                    <italic>
                      <tp:taxon-name><tp:taxon-name-part taxon-name-part-type="genus" reg="Quadricrura">Q.</tp:taxon-name-part><tp:taxon-name-part taxon-name-part-type="species" reg="meridionalis">meridionalis</tp:taxon-name-part></tp:taxon-name>
                    </italic>
                  </td><td rowspan="1" colspan="1">Japan</td><td rowspan="1" colspan="1">saprobic</td><td rowspan="1" colspan="1">terrestrial</td><td rowspan="1" colspan="1">bamboo</td><td rowspan="1" colspan="1">
                    <xref ref-type="bibr" rid="B81">Tanaka et al. (2009)</xref>
                  </td></tr><tr><td rowspan="1" colspan="1">
                    <italic>
                      <tp:taxon-name><tp:taxon-name-part taxon-name-part-type="genus" reg="Quadricrura">Q.</tp:taxon-name-part><tp:taxon-name-part taxon-name-part-type="species" reg="septentrionalis">septentrionalis</tp:taxon-name-part></tp:taxon-name>
                    </italic>
                  </td><td rowspan="1" colspan="1">Japan</td><td rowspan="1" colspan="1">saprobic</td><td rowspan="1" colspan="1">terrestrial</td><td rowspan="1" colspan="1">culms of <italic><tp:taxon-name><tp:taxon-name-part taxon-name-part-type="genus" reg="Sasa">Sasa</tp:taxon-name-part><tp:taxon-name-part taxon-name-part-type="species" reg="kurilensis">kurilensis</tp:taxon-name-part></tp:taxon-name></italic></td><td rowspan="1" colspan="1">
                    <xref ref-type="bibr" rid="B81">Tanaka et al. (2009)</xref>
                  </td></tr><tr><td rowspan="1" colspan="1">
                    <italic>
                      <tp:taxon-name><tp:taxon-name-part taxon-name-part-type="genus" reg="Shrungabeeja">Shrungabeeja</tp:taxon-name-part><tp:taxon-name-part taxon-name-part-type="species" reg="aquatica">aquatica</tp:taxon-name-part></tp:taxon-name>
                    </italic>
                  </td><td rowspan="1" colspan="1">Thailand</td><td rowspan="1" colspan="1">saprobic</td><td rowspan="1" colspan="1">freshwater</td><td rowspan="1" colspan="1">submerged wood</td><td rowspan="1" colspan="1">
                    <xref ref-type="bibr" rid="B17">Dong et al. (2020)</xref>
                  </td></tr><tr><td rowspan="1" colspan="1">
                    <italic>
                      <tp:taxon-name><tp:taxon-name-part taxon-name-part-type="genus" reg="Shrungabeeja">S.</tp:taxon-name-part><tp:taxon-name-part taxon-name-part-type="species" reg="longiappendiculata">longiappendiculata</tp:taxon-name-part></tp:taxon-name>
                    </italic>
                  </td><td rowspan="1" colspan="1">Thailand</td><td rowspan="1" colspan="1">saprobic</td><td rowspan="1" colspan="1">terrestrial</td><td rowspan="1" colspan="1">dead culm of <italic><tp:taxon-name><tp:taxon-name-part taxon-name-part-type="genus" reg="Bambusa">Bambusa</tp:taxon-name-part></tp:taxon-name></italic> sp. (<tp:taxon-name><tp:taxon-name-part taxon-name-part-type="genus" reg="Poaceae">Poaceae</tp:taxon-name-part></tp:taxon-name>)</td><td rowspan="1" colspan="1">
                    <xref ref-type="bibr" rid="B3">Ariyawansa et al. (2015)</xref>
                  </td></tr><tr><td rowspan="1" colspan="1">
                    <italic>
                      <tp:taxon-name><tp:taxon-name-part taxon-name-part-type="genus" reg="Shrungabeeja">S.</tp:taxon-name-part><tp:taxon-name-part taxon-name-part-type="species" reg="vadirajensis">vadirajensis</tp:taxon-name-part></tp:taxon-name>
                    </italic>
                  </td><td rowspan="1" colspan="1">Brazil, China, India</td><td rowspan="1" colspan="1">saprobic</td><td rowspan="1" colspan="1">terrestrial</td><td rowspan="1" colspan="1">dead branches of unidentified plant</td><td rowspan="1" colspan="1"><xref ref-type="bibr" rid="B66">Rao and Reddy (1981)</xref>; <xref ref-type="bibr" rid="B95">Zhang et al. (2009)</xref></td></tr><tr><td rowspan="1" colspan="1">
                    <italic>
                      <tp:taxon-name><tp:taxon-name-part taxon-name-part-type="genus" reg="Shrungabeeja">S.</tp:taxon-name-part><tp:taxon-name-part taxon-name-part-type="species" reg="begoniae">begoniae</tp:taxon-name-part></tp:taxon-name>
                    </italic>
                  </td><td rowspan="1" colspan="1">China</td><td rowspan="1" colspan="1">saprobic</td><td rowspan="1" colspan="1">terrestrial</td><td rowspan="1" colspan="1">dead branches of <italic><tp:taxon-name><tp:taxon-name-part taxon-name-part-type="genus" reg="Begonia">Begonia</tp:taxon-name-part><tp:taxon-name-part taxon-name-part-type="species" reg="semperflorens">semperflorens</tp:taxon-name-part></tp:taxon-name></italic></td><td rowspan="1" colspan="1">
                    <xref ref-type="bibr" rid="B95">Zhang et al. (2009)</xref>
                  </td></tr><tr><td rowspan="1" colspan="1">
                    <italic>
                      <tp:taxon-name><tp:taxon-name-part taxon-name-part-type="genus" reg="Shrungabeeja">S.</tp:taxon-name-part><tp:taxon-name-part taxon-name-part-type="species" reg="melicopes">melicopes</tp:taxon-name-part></tp:taxon-name>
                    </italic>
                  </td><td rowspan="1" colspan="1">China</td><td rowspan="1" colspan="1">saprobic</td><td rowspan="1" colspan="1">terrestrial</td><td rowspan="1" colspan="1">dead branches of <italic><tp:taxon-name><tp:taxon-name-part taxon-name-part-type="genus" reg="Melicope">Melicope</tp:taxon-name-part><tp:taxon-name-part taxon-name-part-type="species" reg="triphylla">triphylla</tp:taxon-name-part></tp:taxon-name></italic></td><td rowspan="1" colspan="1">
                    <xref ref-type="bibr" rid="B95">Zhang et al. (2009)</xref>
                  </td></tr><tr><td rowspan="1" colspan="1">
                    <italic>
                      <tp:taxon-name><tp:taxon-name-part taxon-name-part-type="genus" reg="Shrungabeeja">S.</tp:taxon-name-part><tp:taxon-name-part taxon-name-part-type="species" reg="piepenbringiana">piepenbringiana</tp:taxon-name-part></tp:taxon-name>
                    </italic>
                  </td><td rowspan="1" colspan="1">Panama</td><td rowspan="1" colspan="1">saprobic</td><td rowspan="1" colspan="1">terrestrial</td><td rowspan="1" colspan="1">dead <tp:taxon-name><tp:taxon-name-part taxon-name-part-type="genus" reg="Poaceae">Poaceae</tp:taxon-name-part></tp:taxon-name></td><td rowspan="1" colspan="1">
                    <xref ref-type="bibr" rid="B48">Kirschner et al. (2017)</xref>
                  </td></tr><tr><td rowspan="1" colspan="1">
                    <italic>
                      <tp:taxon-name><tp:taxon-name-part taxon-name-part-type="genus" reg="Shrungabeeja">S.</tp:taxon-name-part><tp:taxon-name-part taxon-name-part-type="species" reg="fluviatilis">fluviatilis</tp:taxon-name-part></tp:taxon-name>
                    </italic>
                  </td><td rowspan="1" colspan="1">China</td><td rowspan="1" colspan="1">saprobic</td><td rowspan="1" colspan="1">freshwater</td><td rowspan="1" colspan="1">submerged decaying twig</td><td rowspan="1" colspan="1">
                    <xref ref-type="bibr" rid="B92">Yang et al. (2023)</xref>
                  </td></tr><tr><td rowspan="1" colspan="1">
                    <italic>
                      <tp:taxon-name><tp:taxon-name-part taxon-name-part-type="genus" reg="Tetraploa">Tetraploa</tp:taxon-name-part><tp:taxon-name-part taxon-name-part-type="species" reg="abortiva">abortiva</tp:taxon-name-part></tp:taxon-name>
                    </italic>
                  </td><td rowspan="1" colspan="1">Argentina</td><td rowspan="1" colspan="1">saprobic</td><td rowspan="1" colspan="1">freshwater</td><td rowspan="1" colspan="1">
                    <abbrev xmlns:xlink="http://www.w3.org/1999/xlink" xlink:title="Not available or cannot find" id="ABBRID0EATDI" xlink:type="simple">N/A</abbrev>
                  </td><td rowspan="1" colspan="1">
                    <xref ref-type="bibr" rid="B2">Arambarri et al. (1987)</xref>
                  </td></tr><tr><td rowspan="1" colspan="1">
                    <italic>
                      <tp:taxon-name><tp:taxon-name-part taxon-name-part-type="genus" reg="Tetraploa">T.</tp:taxon-name-part><tp:taxon-name-part taxon-name-part-type="species" reg="aquatica">aquatica</tp:taxon-name-part></tp:taxon-name>
                    </italic>
                  </td><td rowspan="1" colspan="1">China</td><td rowspan="1" colspan="1">saprobic</td><td rowspan="1" colspan="1">freshwater</td><td rowspan="1" colspan="1">submerged decaying wood</td><td rowspan="1" colspan="1">
                    <xref ref-type="bibr" rid="B49">Li et al. (2020)</xref>
                  </td></tr><tr><td rowspan="1" colspan="1">
                    <italic>
                      <tp:taxon-name><tp:taxon-name-part taxon-name-part-type="genus" reg="Tetraploa">T.</tp:taxon-name-part><tp:taxon-name-part taxon-name-part-type="species" reg="aristata">aristata</tp:taxon-name-part></tp:taxon-name>
                    </italic>
                  </td><td rowspan="1" colspan="1">Africa, Barbados, Bolivia, China, Cuba, Denmark, Eire, Europe, Fiji, Germany, Ghana, Hong Kong (China), India, Italy, Japan, Jamaica, Malaysia, Nepal, New Caledonia, Pakistan, Papua New Guinea (New Britain), Philippines, Puerto Rico, Sierra Leone, Thailand, The Dominican Republic, The Netherlands, Uganda, Venezuela, USA(Alabama)</td><td rowspan="1" colspan="1">pathogenic (human), saprobic</td><td rowspan="1" colspan="1">terrestrial</td><td rowspan="1" colspan="1"><italic><tp:taxon-name><tp:taxon-name-part taxon-name-part-type="genus" reg="Alpinia">Alpinia</tp:taxon-name-part><tp:taxon-name-part taxon-name-part-type="species" reg="formosa">formosa</tp:taxon-name-part></tp:taxon-name></italic>, <italic><tp:taxon-name><tp:taxon-name-part taxon-name-part-type="genus" reg="Ammophila">Ammophila</tp:taxon-name-part><tp:taxon-name-part taxon-name-part-type="species" reg="arenaria">arenaria</tp:taxon-name-part></tp:taxon-name></italic>, <italic><tp:taxon-name><tp:taxon-name-part taxon-name-part-type="genus" reg="Anadelphia">Anadelphia</tp:taxon-name-part><tp:taxon-name-part taxon-name-part-type="species" reg="leptocoma">leptocoma</tp:taxon-name-part></tp:taxon-name></italic>, <italic><tp:taxon-name><tp:taxon-name-part taxon-name-part-type="genus" reg="Andropogon">Andropogon</tp:taxon-name-part></tp:taxon-name></italic>, <italic><tp:taxon-name><tp:taxon-name-part taxon-name-part-type="genus" reg="Angelica">Angelica</tp:taxon-name-part><tp:taxon-name-part taxon-name-part-type="species" reg="sylvestris">sylvestris</tp:taxon-name-part></tp:taxon-name></italic>, <italic><tp:taxon-name><tp:taxon-name-part taxon-name-part-type="genus" reg="Avena">Avena</tp:taxon-name-part><tp:taxon-name-part taxon-name-part-type="species" reg="pralensis">pralensis</tp:taxon-name-part></tp:taxon-name></italic>, <italic><tp:taxon-name><tp:taxon-name-part taxon-name-part-type="genus" reg="Axonopus">Axonopus</tp:taxon-name-part></tp:taxon-name>, <tp:taxon-name><tp:taxon-name-part taxon-name-part-type="genus" reg="Bambusa">Bambusa</tp:taxon-name-part></tp:taxon-name></italic>, <italic><tp:taxon-name><tp:taxon-name-part taxon-name-part-type="genus" reg="Carex">Carex</tp:taxon-name-part><tp:taxon-name-part taxon-name-part-type="species" reg="paniculata">paniculata</tp:taxon-name-part></tp:taxon-name></italic>, <italic><tp:taxon-name><tp:taxon-name-part taxon-name-part-type="genus" reg="Cladium">Cladium</tp:taxon-name-part><tp:taxon-name-part taxon-name-part-type="species" reg="mariscus">mariscus</tp:taxon-name-part></tp:taxon-name></italic>, <italic><tp:taxon-name><tp:taxon-name-part taxon-name-part-type="genus" reg="Cladium">Cladium</tp:taxon-name-part><tp:taxon-name-part taxon-name-part-type="species" reg="selloana">selloana</tp:taxon-name-part></tp:taxon-name></italic>, <tp:taxon-name><tp:taxon-name-part taxon-name-part-type="genus" reg="Cocos">Cocos</tp:taxon-name-part></tp:taxon-name>, <italic><tp:taxon-name><tp:taxon-name-part taxon-name-part-type="genus" reg="Cortaderia">Cortaderia</tp:taxon-name-part></tp:taxon-name></italic>, <italic><tp:taxon-name><tp:taxon-name-part taxon-name-part-type="genus" reg="Cymbopogon">Cymbopogon</tp:taxon-name-part><tp:taxon-name-part taxon-name-part-type="species" reg="afronardus">afronardus</tp:taxon-name-part></tp:taxon-name></italic>, <italic><tp:taxon-name><tp:taxon-name-part taxon-name-part-type="genus" reg="Cyperus">Cyperus</tp:taxon-name-part><tp:taxon-name-part taxon-name-part-type="species" reg="longus">longus</tp:taxon-name-part></tp:taxon-name></italic>, <italic><tp:taxon-name><tp:taxon-name-part taxon-name-part-type="genus" reg="Dactylis">Dactylis</tp:taxon-name-part></tp:taxon-name></italic>, <italic><tp:taxon-name><tp:taxon-name-part taxon-name-part-type="genus" reg="Deschampsia">Deschampsia</tp:taxon-name-part></tp:taxon-name></italic>, <italic><tp:taxon-name><tp:taxon-name-part taxon-name-part-type="genus" reg="Erianthus">Erianthus</tp:taxon-name-part></tp:taxon-name></italic>, <italic><tp:taxon-name><tp:taxon-name-part taxon-name-part-type="genus" reg="Euchlaena">Euchlaena</tp:taxon-name-part></tp:taxon-name></italic>, <italic><tp:taxon-name><tp:taxon-name-part taxon-name-part-type="genus" reg="Festuca">Festuca</tp:taxon-name-part></tp:taxon-name></italic>, <italic><tp:taxon-name><tp:taxon-name-part taxon-name-part-type="genus" reg="Gynerium">Gynerium</tp:taxon-name-part><tp:taxon-name-part taxon-name-part-type="species" reg="argenteum">argenteum</tp:taxon-name-part></tp:taxon-name></italic>, <tp:taxon-name><tp:taxon-name-part taxon-name-part-type="genus" reg="Gynerium">Gynerium</tp:taxon-name-part></tp:taxon-name>, <italic><tp:taxon-name><tp:taxon-name-part taxon-name-part-type="genus" reg="Heracleum">Heracleum</tp:taxon-name-part><tp:taxon-name-part taxon-name-part-type="species" reg="sphondylium">sphondylium</tp:taxon-name-part></tp:taxon-name></italic>, <italic><tp:taxon-name><tp:taxon-name-part taxon-name-part-type="genus" reg="Heteropogon">Heteropogon</tp:taxon-name-part></tp:taxon-name></italic>, <italic><tp:taxon-name><tp:taxon-name-part taxon-name-part-type="genus" reg="Hevea">Hevea</tp:taxon-name-part><tp:taxon-name-part taxon-name-part-type="species" reg="brasiliensis">brasiliensis</tp:taxon-name-part></tp:taxon-name></italic>, <italic><tp:taxon-name><tp:taxon-name-part taxon-name-part-type="genus" reg="Juncus">Juncus</tp:taxon-name-part></tp:taxon-name></italic>, <italic><tp:taxon-name><tp:taxon-name-part taxon-name-part-type="genus" reg="Musa">Musa</tp:taxon-name-part></tp:taxon-name></italic>, <italic><tp:taxon-name><tp:taxon-name-part taxon-name-part-type="genus" reg="Phalaris">Phalaris</tp:taxon-name-part><tp:taxon-name-part taxon-name-part-type="species" reg="arundinacea">arundinacea</tp:taxon-name-part></tp:taxon-name></italic>, <italic><tp:taxon-name><tp:taxon-name-part taxon-name-part-type="genus" reg="Phaseolus">Phaseolus</tp:taxon-name-part></tp:taxon-name></italic>, <italic><tp:taxon-name><tp:taxon-name-part taxon-name-part-type="genus" reg="Phoenix">Phoenix</tp:taxon-name-part></tp:taxon-name></italic>, <italic><tp:taxon-name><tp:taxon-name-part taxon-name-part-type="genus" reg="Phormium">Phormium</tp:taxon-name-part></tp:taxon-name>, <tp:taxon-name><tp:taxon-name-part taxon-name-part-type="genus" reg="Phragmites">Phragmites</tp:taxon-name-part><tp:taxon-name-part taxon-name-part-type="species" reg="communis">communis</tp:taxon-name-part></tp:taxon-name></italic>, <italic><tp:taxon-name><tp:taxon-name-part taxon-name-part-type="genus" reg="Poa">Poa</tp:taxon-name-part><tp:taxon-name-part taxon-name-part-type="species" reg="pratensis">pratensis</tp:taxon-name-part></tp:taxon-name></italic>, <italic><tp:taxon-name><tp:taxon-name-part taxon-name-part-type="genus" reg="Pteridium">Pteridium</tp:taxon-name-part><tp:taxon-name-part taxon-name-part-type="species" reg="aquilinum">aquilinum</tp:taxon-name-part></tp:taxon-name></italic>, <italic><tp:taxon-name><tp:taxon-name-part taxon-name-part-type="genus" reg="Saccharum">Saccharum</tp:taxon-name-part><tp:taxon-name-part taxon-name-part-type="species" reg="officinarum">officinarum</tp:taxon-name-part></tp:taxon-name></italic>, <italic><tp:taxon-name><tp:taxon-name-part taxon-name-part-type="genus" reg="Sorghum">Sorghum</tp:taxon-name-part></tp:taxon-name></italic>, straw, <italic><tp:taxon-name><tp:taxon-name-part taxon-name-part-type="genus" reg="Triticum">Triticum</tp:taxon-name-part></tp:taxon-name></italic>, unnamed host, wheat stubble, <italic><tp:taxon-name><tp:taxon-name-part taxon-name-part-type="genus" reg="Zea">Zea</tp:taxon-name-part></tp:taxon-name></italic></td><td rowspan="1" colspan="1"><xref ref-type="bibr" rid="B18">Ellis (1949</xref>, <xref ref-type="bibr" rid="B19">1971</xref>); <xref ref-type="bibr" rid="B56">Markham et al. (1990)</xref>; <xref ref-type="bibr" rid="B81">Tanaka et al. (2009)</xref>; <xref ref-type="bibr" rid="B76">Senwanna et al. (2021)</xref></td></tr><tr><td rowspan="1" colspan="1">
                    <italic>
                      <tp:taxon-name><tp:taxon-name-part taxon-name-part-type="genus" reg="Tetraploa">T.</tp:taxon-name-part><tp:taxon-name-part taxon-name-part-type="species" reg="bambusae">bambusae</tp:taxon-name-part></tp:taxon-name>
                    </italic>
                  </td><td rowspan="1" colspan="1">China</td><td rowspan="1" colspan="1">saprobic</td><td rowspan="1" colspan="1">terrestrial</td><td rowspan="1" colspan="1">dead twigs of bamboo</td><td rowspan="1" colspan="1">
                    <xref ref-type="bibr" rid="B64">Phookamsak et al. (2022)</xref>
                  </td></tr><tr><td rowspan="1" colspan="1">
                    <italic>
                      <tp:taxon-name><tp:taxon-name-part taxon-name-part-type="genus" reg="Tetraploa">T.</tp:taxon-name-part><tp:taxon-name-part taxon-name-part-type="species" reg="biformis">biformis</tp:taxon-name-part></tp:taxon-name>
                    </italic>
                  </td><td rowspan="1" colspan="1">Japan</td><td rowspan="1" colspan="1">saprobic</td><td rowspan="1" colspan="1">terrestrial</td><td rowspan="1" colspan="1">dead bark of broad-leaved tree</td><td rowspan="1" colspan="1">
                    <xref ref-type="bibr" rid="B57">Matsushima and Matsushima (1996)</xref>
                  </td></tr><tr><td rowspan="1" colspan="1">
                    <italic>
                      <tp:taxon-name><tp:taxon-name-part taxon-name-part-type="genus" reg="Tetraploa">T.</tp:taxon-name-part><tp:taxon-name-part taxon-name-part-type="species" reg="circinata">circinata</tp:taxon-name-part></tp:taxon-name>
                    </italic>
                  </td><td rowspan="1" colspan="1">India</td><td rowspan="1" colspan="1">saprobic</td><td rowspan="1" colspan="1">terrestrial</td><td rowspan="1" colspan="1">decaying bamboo twig</td><td rowspan="1" colspan="1">
                    <xref ref-type="bibr" rid="B65">Pratibha and Bhat (2008)</xref>
                  </td></tr><tr><td rowspan="1" colspan="1"><italic><tp:taxon-name><tp:taxon-name-part taxon-name-part-type="genus" reg="Tetraploa">T.</tp:taxon-name-part><tp:taxon-name-part taxon-name-part-type="species" reg="conata">conata</tp:taxon-name-part></tp:taxon-name></italic> F</td><td rowspan="1" colspan="1">India</td><td rowspan="1" colspan="1">
                    <abbrev xmlns:xlink="http://www.w3.org/1999/xlink" xlink:title="Not available or cannot find" id="ABBRID0EBEAK" xlink:type="simple">N/A</abbrev>
                  </td><td rowspan="1" colspan="1">
                    <abbrev xmlns:xlink="http://www.w3.org/1999/xlink" xlink:title="Not available or cannot find" id="ABBRID0EJEAK" xlink:type="simple">N/A</abbrev>
                  </td><td rowspan="1" colspan="1">
                    <abbrev xmlns:xlink="http://www.w3.org/1999/xlink" xlink:title="Not available or cannot find" id="ABBRID0EREAK" xlink:type="simple">N/A</abbrev>
                  </td><td rowspan="1" colspan="1"><xref ref-type="bibr" rid="B71">Saxena and Sarkar (1986)</xref>; <xref ref-type="bibr" rid="B25">Gupta (2002)</xref></td></tr><tr><td rowspan="1" colspan="1">
                    <italic>
                      <tp:taxon-name><tp:taxon-name-part taxon-name-part-type="genus" reg="Tetraploa">T.</tp:taxon-name-part><tp:taxon-name-part taxon-name-part-type="species" reg="cylindrica">cylindrica</tp:taxon-name-part></tp:taxon-name>
                    </italic>
                  </td><td rowspan="1" colspan="1">China</td><td rowspan="1" colspan="1">saprobic</td><td rowspan="1" colspan="1">terrestrial</td><td rowspan="1" colspan="1">decaying stems of <italic><tp:taxon-name><tp:taxon-name-part taxon-name-part-type="genus" reg="Saccharum">Saccharum</tp:taxon-name-part><tp:taxon-name-part taxon-name-part-type="species" reg="arundinaceum">arundinaceum</tp:taxon-name-part></tp:taxon-name></italic> (<tp:taxon-name><tp:taxon-name-part taxon-name-part-type="genus" reg="Poaceae">Poaceae</tp:taxon-name-part></tp:taxon-name>)</td><td rowspan="1" colspan="1">
                    <xref ref-type="bibr" rid="B53">Liao et al. (2022)</xref>
                  </td></tr><tr><td rowspan="1" colspan="1">
                    <italic>
                      <tp:taxon-name><tp:taxon-name-part taxon-name-part-type="genus" reg="Tetraploa">T.</tp:taxon-name-part><tp:taxon-name-part taxon-name-part-type="species" reg="dashaoensis">dashaoensis</tp:taxon-name-part></tp:taxon-name>
                    </italic>
                  </td><td rowspan="1" colspan="1">China</td><td rowspan="1" colspan="1">saprobic</td><td rowspan="1" colspan="1">terrestrial</td><td rowspan="1" colspan="1">dead stem of <italic><tp:taxon-name><tp:taxon-name-part taxon-name-part-type="genus" reg="Saccharum">Saccharum</tp:taxon-name-part><tp:taxon-name-part taxon-name-part-type="species" reg="arundinaceum">arundinaceum</tp:taxon-name-part></tp:taxon-name></italic></td><td rowspan="1" colspan="1">
                    <xref ref-type="bibr" rid="B43">Jayawardena et al. (2023)</xref>
                  </td></tr><tr><td rowspan="1" colspan="1">
                    <italic>
                      <tp:taxon-name><tp:taxon-name-part taxon-name-part-type="genus" reg="Tetraploa">T.</tp:taxon-name-part><tp:taxon-name-part taxon-name-part-type="species" reg="divergens">divergens</tp:taxon-name-part></tp:taxon-name>
                    </italic>
                  </td><td rowspan="1" colspan="1">USA (Mississippi)</td><td rowspan="1" colspan="1">saprobic</td><td rowspan="1" colspan="1">terrestrial</td><td rowspan="1" colspan="1">leaves of <italic><tp:taxon-name><tp:taxon-name-part taxon-name-part-type="genus" reg="Panicum">Panicum</tp:taxon-name-part><tp:taxon-name-part taxon-name-part-type="species" reg="agrostidiforme">agrostidiforme</tp:taxon-name-part></tp:taxon-name></italic></td><td rowspan="1" colspan="1">
                    <xref ref-type="bibr" rid="B85">Tracy and Earle (1895)</xref>
                  </td></tr><tr><td rowspan="1" colspan="1">
                    <italic>
                      <tp:taxon-name><tp:taxon-name-part taxon-name-part-type="genus" reg="Tetraploa">T.</tp:taxon-name-part><tp:taxon-name-part taxon-name-part-type="species" reg="dwibahubeeja">dwibahubeeja</tp:taxon-name-part></tp:taxon-name>
                    </italic>
                  </td><td rowspan="1" colspan="1">India</td><td rowspan="1" colspan="1">saprobic</td><td rowspan="1" colspan="1">terrestrial</td><td rowspan="1" colspan="1">decaying spathes of <italic><tp:taxon-name><tp:taxon-name-part taxon-name-part-type="genus" reg="Cocos">Cocos</tp:taxon-name-part><tp:taxon-name-part taxon-name-part-type="species" reg="nucifera">nucifera</tp:taxon-name-part></tp:taxon-name></italic></td><td rowspan="1" colspan="1">
                    <xref ref-type="bibr" rid="B38">Hyde et al. (2020a)</xref>
                  </td></tr><tr><td rowspan="1" colspan="1">
                    <italic>
                      <tp:taxon-name><tp:taxon-name-part taxon-name-part-type="genus" reg="Tetraploa">T.</tp:taxon-name-part><tp:taxon-name-part taxon-name-part-type="species" reg="ellisii">ellisii</tp:taxon-name-part></tp:taxon-name>
                    </italic>
                  </td><td rowspan="1" colspan="1">Argentina, USA (New Jersey), Zimbabwe</td><td rowspan="1" colspan="1">saprobic</td><td rowspan="1" colspan="1">terrestrial</td><td rowspan="1" colspan="1"><italic><tp:taxon-name><tp:taxon-name-part taxon-name-part-type="genus" reg="Chloris">Chloris</tp:taxon-name-part></tp:taxon-name></italic>, <italic><tp:taxon-name><tp:taxon-name-part taxon-name-part-type="genus" reg="Dactylis">Dactylis</tp:taxon-name-part></tp:taxon-name></italic>, <italic><tp:taxon-name><tp:taxon-name-part taxon-name-part-type="genus" reg="Hevea">Hevea</tp:taxon-name-part><tp:taxon-name-part taxon-name-part-type="species" reg="brasiliensis">brasiliensis</tp:taxon-name-part></tp:taxon-name></italic>, stalks of <italic><tp:taxon-name><tp:taxon-name-part taxon-name-part-type="genus" reg="Zea">Zea</tp:taxon-name-part><tp:taxon-name-part taxon-name-part-type="species" reg="mays">mays</tp:taxon-name-part></tp:taxon-name></italic></td><td rowspan="1" colspan="1"><xref ref-type="bibr" rid="B10">Cooke and Ellis (1879)</xref>; <xref ref-type="bibr" rid="B19">Ellis (1971)</xref>; <xref ref-type="bibr" rid="B76">Senwanna et al. (2021)</xref></td></tr><tr><td rowspan="1" colspan="1">
                    <italic>
                      <tp:taxon-name><tp:taxon-name-part taxon-name-part-type="genus" reg="Tetraploa">T.</tp:taxon-name-part><tp:taxon-name-part taxon-name-part-type="species" reg="endophytica">endophytica</tp:taxon-name-part></tp:taxon-name>
                    </italic>
                  </td><td rowspan="1" colspan="1">Germany</td><td rowspan="1" colspan="1">endophytic</td><td rowspan="1" colspan="1">terrestrial</td><td rowspan="1" colspan="1">roots of <italic><tp:taxon-name><tp:taxon-name-part taxon-name-part-type="genus" reg="Microthlaspi">Microthlaspi</tp:taxon-name-part><tp:taxon-name-part taxon-name-part-type="species" reg="perfoliatum">perfoliatum</tp:taxon-name-part></tp:taxon-name></italic></td><td rowspan="1" colspan="1">
                    <xref ref-type="bibr" rid="B11">Crous et al. (2021)</xref>
                  </td></tr><tr><td rowspan="1" colspan="1">
                    <bold>
                      <italic>
                        <tp:taxon-name><tp:taxon-name-part taxon-name-part-type="genus" reg="Tetraploa">T.</tp:taxon-name-part><tp:taxon-name-part taxon-name-part-type="species" reg="hainanensis">hainanensis</tp:taxon-name-part></tp:taxon-name>
                      </italic>
                    </bold>
                  </td><td rowspan="1" colspan="1">
                    <bold>China</bold>
                  </td><td rowspan="1" colspan="1">
                    <bold>Saprobic</bold>
                  </td><td rowspan="1" colspan="1">
                    <bold>terrestrial</bold>
                  </td><td rowspan="1" colspan="1">
                    <bold>unidentified decaying wood</bold>
                  </td><td rowspan="1" colspan="1">
                    <bold>This study</bold>
                  </td></tr><tr><td rowspan="1" colspan="1">
                    <italic>
                      <tp:taxon-name><tp:taxon-name-part taxon-name-part-type="genus" reg="Tetraploa">T.</tp:taxon-name-part><tp:taxon-name-part taxon-name-part-type="species" reg="indica">indica</tp:taxon-name-part></tp:taxon-name>
                    </italic>
                    <sup>F</sup>
                  </td><td rowspan="1" colspan="1">India</td><td rowspan="1" colspan="1">
                    <abbrev xmlns:xlink="http://www.w3.org/1999/xlink" xlink:title="Not available or cannot find" id="ABBRID0ELRAK" xlink:type="simple">N/A</abbrev>
                  </td><td rowspan="1" colspan="1">
                    <abbrev xmlns:xlink="http://www.w3.org/1999/xlink" xlink:title="Not available or cannot find" id="ABBRID0ETRAK" xlink:type="simple">N/A</abbrev>
                  </td><td rowspan="1" colspan="1">
                    <abbrev xmlns:xlink="http://www.w3.org/1999/xlink" xlink:title="Not available or cannot find" id="ABBRID0E2RAK" xlink:type="simple">N/A</abbrev>
                  </td><td rowspan="1" colspan="1">
                    <xref ref-type="bibr" rid="B70">Saxena and Khare (1991)</xref>
                  </td></tr><tr><td rowspan="1" colspan="1">
                    <italic>
                      <tp:taxon-name><tp:taxon-name-part taxon-name-part-type="genus" reg="Tetraploa">T.</tp:taxon-name-part><tp:taxon-name-part taxon-name-part-type="species" reg="josettae">josettae</tp:taxon-name-part></tp:taxon-name>
                    </italic>
                    <sup>F</sup>
                  </td><td rowspan="1" colspan="1">France</td><td rowspan="1" colspan="1">
                    <abbrev xmlns:xlink="http://www.w3.org/1999/xlink" xlink:title="Not available or cannot find" id="ABBRID0EATAK" xlink:type="simple">N/A</abbrev>
                  </td><td rowspan="1" colspan="1">
                    <abbrev xmlns:xlink="http://www.w3.org/1999/xlink" xlink:title="Not available or cannot find" id="ABBRID0EITAK" xlink:type="simple">N/A</abbrev>
                  </td><td rowspan="1" colspan="1">
                    <abbrev xmlns:xlink="http://www.w3.org/1999/xlink" xlink:title="Not available or cannot find" id="ABBRID0EQTAK" xlink:type="simple">N/A</abbrev>
                  </td><td rowspan="1" colspan="1">Nuñez Otaño et al. (2022)</td></tr><tr><td rowspan="1" colspan="1">
                    <italic>
                      <tp:taxon-name><tp:taxon-name-part taxon-name-part-type="genus" reg="Tetraploa">T.</tp:taxon-name-part><tp:taxon-name-part taxon-name-part-type="species" reg="juncicola">juncicola</tp:taxon-name-part></tp:taxon-name>
                    </italic>
                  </td><td rowspan="1" colspan="1">The Netherlands</td><td rowspan="1" colspan="1">saprobic</td><td rowspan="1" colspan="1">terrestrial</td><td rowspan="1" colspan="1">dead culm of <italic><tp:taxon-name><tp:taxon-name-part taxon-name-part-type="genus" reg="Juncus">Juncus</tp:taxon-name-part><tp:taxon-name-part taxon-name-part-type="species" reg="inflexus">inflexus</tp:taxon-name-part></tp:taxon-name></italic> (<tp:taxon-name><tp:taxon-name-part taxon-name-part-type="family">Juncaceae</tp:taxon-name-part></tp:taxon-name>)</td><td rowspan="1" colspan="1">
                    <xref ref-type="bibr" rid="B12">Crous et al. (2022)</xref>
                  </td></tr><tr><td rowspan="1" colspan="1">
                    <italic>
                      <tp:taxon-name><tp:taxon-name-part taxon-name-part-type="genus" reg="Tetraploa">T.</tp:taxon-name-part><tp:taxon-name-part taxon-name-part-type="species" reg="muscicola">muscicola</tp:taxon-name-part></tp:taxon-name>
                    </italic>
                  </td><td rowspan="1" colspan="1">Spain</td><td rowspan="1" colspan="1">
                    <abbrev xmlns:xlink="http://www.w3.org/1999/xlink" xlink:title="Not available or cannot find" id="ABBRID0EDWAK" xlink:type="simple">N/A</abbrev>
                  </td><td rowspan="1" colspan="1">
                    <abbrev xmlns:xlink="http://www.w3.org/1999/xlink" xlink:title="Not available or cannot find" id="ABBRID0ELWAK" xlink:type="simple">N/A</abbrev>
                  </td><td rowspan="1" colspan="1">fronds of <italic><tp:taxon-name><tp:taxon-name-part taxon-name-part-type="genus" reg="Aneura">Aneura</tp:taxon-name-part><tp:taxon-name-part taxon-name-part-type="species" reg="multifida">multifida</tp:taxon-name-part></tp:taxon-name></italic>, <italic><tp:taxon-name><tp:taxon-name-part taxon-name-part-type="genus" reg="Lophozia">Lophozia</tp:taxon-name-part><tp:taxon-name-part taxon-name-part-type="species" reg="quinquedentata">quinquedentata</tp:taxon-name-part></tp:taxon-name></italic></td><td rowspan="1" colspan="1">
                    <xref ref-type="bibr" rid="B24">González Fragoso (1916)</xref>
                  </td></tr><tr><td rowspan="1" colspan="1">
                    <italic>
                      <tp:taxon-name><tp:taxon-name-part taxon-name-part-type="genus" reg="Tetraploa">T.</tp:taxon-name-part><tp:taxon-name-part taxon-name-part-type="species" reg="nagasakiensis">nagasakiensis</tp:taxon-name-part></tp:taxon-name>
                    </italic>
                  </td><td rowspan="1" colspan="1">Japan, China</td><td rowspan="1" colspan="1">saprobic</td><td rowspan="1" colspan="1">terrestrial</td><td rowspan="1" colspan="1">culms of bamboo</td><td rowspan="1" colspan="1"><xref ref-type="bibr" rid="B35">Hyde et al. (2013</xref>, <xref ref-type="bibr" rid="B37">2019</xref>)</td></tr><tr><td rowspan="1" colspan="1">
                    <italic>
                      <tp:taxon-name><tp:taxon-name-part taxon-name-part-type="genus" reg="Tetraploa">T.</tp:taxon-name-part><tp:taxon-name-part taxon-name-part-type="species" reg="obpyriformis">obpyriformis</tp:taxon-name-part></tp:taxon-name>
                    </italic>
                  </td><td rowspan="1" colspan="1">China</td><td rowspan="1" colspan="1">saprobic</td><td rowspan="1" colspan="1">terrestrial</td><td rowspan="1" colspan="1">dead grass under <italic><tp:taxon-name><tp:taxon-name-part taxon-name-part-type="genus" reg="Saccharum">Saccharum</tp:taxon-name-part><tp:taxon-name-part taxon-name-part-type="species" reg="arundinaceum">arundinaceum</tp:taxon-name-part></tp:taxon-name></italic> (<tp:taxon-name><tp:taxon-name-part taxon-name-part-type="family">Gramineae</tp:taxon-name-part></tp:taxon-name>)</td><td rowspan="1" colspan="1">Unpublished</td></tr><tr><td rowspan="1" colspan="1">
                    <italic>
                      <tp:taxon-name><tp:taxon-name-part taxon-name-part-type="genus" reg="Tetraploa">T.</tp:taxon-name-part><tp:taxon-name-part taxon-name-part-type="species" reg="opaca">opaca</tp:taxon-name-part></tp:taxon-name>
                    </italic>
                  </td><td rowspan="1" colspan="1">China</td><td rowspan="1" colspan="1">saprobic</td><td rowspan="1" colspan="1">terrestrial</td><td rowspan="1" colspan="1">dead culms of bamboo, decaying branches of unidentified tree</td><td rowspan="1" colspan="1">
                    <xref ref-type="bibr" rid="B97">Zhao et al. (2009)</xref>
                  </td></tr><tr><td rowspan="1" colspan="1">
                    <italic>
                      <tp:taxon-name><tp:taxon-name-part taxon-name-part-type="genus" reg="Tetraploa">T.</tp:taxon-name-part><tp:taxon-name-part taxon-name-part-type="species" reg="pseudoaristata">pseudoaristata</tp:taxon-name-part></tp:taxon-name>
                    </italic>
                  </td><td rowspan="1" colspan="1">India</td><td rowspan="1" colspan="1">saprobic</td><td rowspan="1" colspan="1">terrestrial</td><td rowspan="1" colspan="1">decaying spathes of <italic><tp:taxon-name><tp:taxon-name-part taxon-name-part-type="genus" reg="Cocos">Cocos</tp:taxon-name-part><tp:taxon-name-part taxon-name-part-type="species" reg="nucifera">nucifera</tp:taxon-name-part></tp:taxon-name></italic> (Arecacceae)</td><td rowspan="1" colspan="1">
                    <xref ref-type="bibr" rid="B38">Hyde et al. (2020a)</xref>
                  </td></tr><tr><td rowspan="1" colspan="1">
                    <italic>
                      <tp:taxon-name><tp:taxon-name-part taxon-name-part-type="genus" reg="Tetraploa">T.</tp:taxon-name-part><tp:taxon-name-part taxon-name-part-type="species" reg="puzheheiensis">puzheheiensis</tp:taxon-name-part></tp:taxon-name>
                    </italic>
                  </td><td rowspan="1" colspan="1">China</td><td rowspan="1" colspan="1">saprobic</td><td rowspan="1" colspan="1">freshwater</td><td rowspan="1" colspan="1">submerged wood</td><td rowspan="1" colspan="1">
                    <xref ref-type="bibr" rid="B17">Dong et al. (2020)</xref>
                  </td></tr><tr><td rowspan="1" colspan="1">
                    <italic>
                      <tp:taxon-name><tp:taxon-name-part taxon-name-part-type="genus" reg="Tetraploa">T.</tp:taxon-name-part><tp:taxon-name-part taxon-name-part-type="species" reg="sasicola">sasicola</tp:taxon-name-part></tp:taxon-name>
                    </italic>
                  </td><td rowspan="1" colspan="1">China, Japan</td><td rowspan="1" colspan="1">saprobic</td><td rowspan="1" colspan="1">terrestrial</td><td rowspan="1" colspan="1">culms of <italic><tp:taxon-name><tp:taxon-name-part taxon-name-part-type="genus" reg="Sasa">Sasa</tp:taxon-name-part><tp:taxon-name-part taxon-name-part-type="species" reg="senanensis">senanensis</tp:taxon-name-part></tp:taxon-name></italic>, dead leaves of <italic><tp:taxon-name><tp:taxon-name-part taxon-name-part-type="genus" reg="Pennisetum">Pennisetum</tp:taxon-name-part><tp:taxon-name-part taxon-name-part-type="species" reg="purpureum">purpureum</tp:taxon-name-part></tp:taxon-name></italic> (<tp:taxon-name><tp:taxon-name-part taxon-name-part-type="genus" reg="Poaceae">Poaceae</tp:taxon-name-part></tp:taxon-name>)</td><td rowspan="1" colspan="1"><xref ref-type="bibr" rid="B81">Tanaka et al. (2009)</xref>; <xref ref-type="bibr" rid="B38">Hyde et al. (2020a)</xref></td></tr><tr><td rowspan="1" colspan="1">
                    <italic>
                      <tp:taxon-name><tp:taxon-name-part taxon-name-part-type="genus" reg="Tetraploa">T.</tp:taxon-name-part><tp:taxon-name-part taxon-name-part-type="species" reg="scabra">scabra</tp:taxon-name-part></tp:taxon-name>
                    </italic>
                  </td><td rowspan="1" colspan="1">USA</td><td rowspan="1" colspan="1">
                    <abbrev xmlns:xlink="http://www.w3.org/1999/xlink" xlink:title="Not available or cannot find" id="ABBRID0E2ABK" xlink:type="simple">N/A</abbrev>
                  </td><td rowspan="1" colspan="1">terrestrial</td><td rowspan="1" colspan="1"><italic><tp:taxon-name><tp:taxon-name-part taxon-name-part-type="genus" reg="Scirpus">Scirpus</tp:taxon-name-part></tp:taxon-name></italic> sp.</td><td rowspan="1" colspan="1">
                    <xref ref-type="bibr" rid="B27">Harkness (1885)</xref>
                  </td></tr><tr><td rowspan="1" colspan="1">
                    <italic>
                      <tp:taxon-name><tp:taxon-name-part taxon-name-part-type="genus" reg="Tetraploa">T.</tp:taxon-name-part><tp:taxon-name-part taxon-name-part-type="species" reg="scheueri">scheueri</tp:taxon-name-part></tp:taxon-name>
                    </italic>
                  </td><td rowspan="1" colspan="1">UK</td><td rowspan="1" colspan="1">saprobic</td><td rowspan="1" colspan="1">freshwater, terrestrial</td><td rowspan="1" colspan="1">leaves of <italic><tp:taxon-name><tp:taxon-name-part taxon-name-part-type="genus" reg="Carex">Carex</tp:taxon-name-part><tp:taxon-name-part taxon-name-part-type="species" reg="acutiformis">acutiformis</tp:taxon-name-part></tp:taxon-name></italic>, rotten leaves</td><td rowspan="1" colspan="1"><xref ref-type="bibr" rid="B74">Scheuer (1991)</xref>; <xref ref-type="bibr" rid="B35">Hyde et al. (2013)</xref></td></tr><tr><td rowspan="1" colspan="1">
                    <italic>
                      <tp:taxon-name><tp:taxon-name-part taxon-name-part-type="genus" reg="Tetraploa">T.</tp:taxon-name-part><tp:taxon-name-part taxon-name-part-type="species" reg="setifera">setifera</tp:taxon-name-part></tp:taxon-name>
                    </italic>
                  </td><td rowspan="1" colspan="1">Hungary</td><td rowspan="1" colspan="1">saprobic</td><td rowspan="1" colspan="1">terrestrial</td><td rowspan="1" colspan="1">rotten wood</td><td rowspan="1" colspan="1">
                    <xref ref-type="bibr" rid="B67">Révay (1993)</xref>
                  </td></tr><tr><td rowspan="1" colspan="1">
                    <italic>
                      <tp:taxon-name><tp:taxon-name-part taxon-name-part-type="genus" reg="Tetraploa">T.</tp:taxon-name-part><tp:taxon-name-part taxon-name-part-type="species" reg="siwalika">siwalika</tp:taxon-name-part></tp:taxon-name>
                    </italic>
                    <sup>F</sup>
                  </td><td rowspan="1" colspan="1">
                    <abbrev xmlns:xlink="http://www.w3.org/1999/xlink" xlink:title="Not available or cannot find" id="ABBRID0ECFBK" xlink:type="simple">N/A</abbrev>
                  </td><td rowspan="1" colspan="1">
                    <abbrev xmlns:xlink="http://www.w3.org/1999/xlink" xlink:title="Not available or cannot find" id="ABBRID0EKFBK" xlink:type="simple">N/A</abbrev>
                  </td><td rowspan="1" colspan="1">
                    <abbrev xmlns:xlink="http://www.w3.org/1999/xlink" xlink:title="Not available or cannot find" id="ABBRID0ESFBK" xlink:type="simple">N/A</abbrev>
                  </td><td rowspan="1" colspan="1">
                    <abbrev xmlns:xlink="http://www.w3.org/1999/xlink" xlink:title="Not available or cannot find" id="ABBRID0E1FBK" xlink:type="simple">N/A</abbrev>
                  </td><td rowspan="1" colspan="1">
                    <xref ref-type="bibr" rid="B72">Saxena et al. (1987)</xref>
                  </td></tr><tr><td rowspan="1" colspan="1">
                    <italic>
                      <tp:taxon-name><tp:taxon-name-part taxon-name-part-type="genus" reg="Tetraploa">T.</tp:taxon-name-part><tp:taxon-name-part taxon-name-part-type="species" reg="taugourdeaui">taugourdeaui</tp:taxon-name-part></tp:taxon-name>
                    </italic>
                    <sup>F</sup>
                  </td><td rowspan="1" colspan="1">India</td><td rowspan="1" colspan="1">
                    <abbrev xmlns:xlink="http://www.w3.org/1999/xlink" xlink:title="Not available or cannot find" id="ABBRID0E6GBK" xlink:type="simple">N/A</abbrev>
                  </td><td rowspan="1" colspan="1">
                    <abbrev xmlns:xlink="http://www.w3.org/1999/xlink" xlink:title="Not available or cannot find" id="ABBRID0EHHBK" xlink:type="simple">N/A</abbrev>
                  </td><td rowspan="1" colspan="1">
                    <abbrev xmlns:xlink="http://www.w3.org/1999/xlink" xlink:title="Not available or cannot find" id="ABBRID0EPHBK" xlink:type="simple">N/A</abbrev>
                  </td><td rowspan="1" colspan="1">
                    <xref ref-type="bibr" rid="B71">Saxena and Sarkar (1986)</xref>
                  </td></tr><tr><td rowspan="1" colspan="1">
                    <italic>
                      <tp:taxon-name><tp:taxon-name-part taxon-name-part-type="genus" reg="Tetraploa">T.</tp:taxon-name-part><tp:taxon-name-part taxon-name-part-type="species" reg="thailandica">thailandica</tp:taxon-name-part></tp:taxon-name>
                    </italic>
                  </td><td rowspan="1" colspan="1">Thailand</td><td rowspan="1" colspan="1">saprobic</td><td rowspan="1" colspan="1">freshwater</td><td rowspan="1" colspan="1">Submerged decaying wood</td><td rowspan="1" colspan="1">
                    <xref ref-type="bibr" rid="B4">Bao et al. (2021)</xref>
                  </td></tr><tr><td rowspan="1" colspan="1">
                    <italic>
                      <tp:taxon-name><tp:taxon-name-part taxon-name-part-type="genus" reg="Tetraploa">T.</tp:taxon-name-part><tp:taxon-name-part taxon-name-part-type="species" reg="thrayabahubeeja">thrayabahubeeja</tp:taxon-name-part></tp:taxon-name>
                    </italic>
                  </td><td rowspan="1" colspan="1">India</td><td rowspan="1" colspan="1">saprobic</td><td rowspan="1" colspan="1">terrestrial</td><td rowspan="1" colspan="1">decaying spathes of <italic><tp:taxon-name><tp:taxon-name-part taxon-name-part-type="genus" reg="Cocos">Cocos</tp:taxon-name-part><tp:taxon-name-part taxon-name-part-type="species" reg="nucifera">nucifera</tp:taxon-name-part></tp:taxon-name></italic> (Arecacceae)</td><td rowspan="1" colspan="1">
                    <xref ref-type="bibr" rid="B38">Hyde et al. (2020a)</xref>
                  </td></tr><tr><td rowspan="1" colspan="1">
                    <italic>
                      <tp:taxon-name><tp:taxon-name-part taxon-name-part-type="genus" reg="Tetraploa">T.</tp:taxon-name-part><tp:taxon-name-part taxon-name-part-type="species" reg="yakushimensis">yakushimensis</tp:taxon-name-part></tp:taxon-name>
                    </italic>
                  </td><td rowspan="1" colspan="1">Japan</td><td rowspan="1" colspan="1">saprobic</td><td rowspan="1" colspan="1">terrestrial</td><td rowspan="1" colspan="1">culms of <italic><tp:taxon-name><tp:taxon-name-part taxon-name-part-type="genus" reg="Arundo">Arundo</tp:taxon-name-part><tp:taxon-name-part taxon-name-part-type="species" reg="donax">donax</tp:taxon-name-part></tp:taxon-name></italic></td><td rowspan="1" colspan="1"><xref ref-type="bibr" rid="B81">Tanaka et al. (2009)</xref>; <xref ref-type="bibr" rid="B35">Hyde et al. (2013)</xref></td></tr><tr><td rowspan="1" colspan="1">
                    <italic>
                      <tp:taxon-name><tp:taxon-name-part taxon-name-part-type="genus" reg="Tetraploa">T.</tp:taxon-name-part><tp:taxon-name-part taxon-name-part-type="species" reg="yunnanensis">yunnanensis</tp:taxon-name-part></tp:taxon-name>
                    </italic>
                  </td><td rowspan="1" colspan="1">China, Thailand</td><td rowspan="1" colspan="1">saprobic</td><td rowspan="1" colspan="1">freshwater</td><td rowspan="1" colspan="1">submerged wood</td><td rowspan="1" colspan="1">
                    <xref ref-type="bibr" rid="B17">Dong et al. (2020)</xref>
                  </td></tr><tr><td rowspan="1" colspan="1"><italic><tp:taxon-name><tp:taxon-name-part taxon-name-part-type="genus" reg="Tetraploa">Tetraploa</tp:taxon-name-part></tp:taxon-name></italic> sp. 1</td><td rowspan="1" colspan="1">Japan</td><td rowspan="1" colspan="1">saprobic</td><td rowspan="1" colspan="1">terrestrial</td><td rowspan="1" colspan="1">culms of bamboo</td><td rowspan="1" colspan="1">
                    <xref ref-type="bibr" rid="B81">Tanaka et al. (2009)</xref>
                  </td></tr><tr><td rowspan="1" colspan="1"><italic><tp:taxon-name><tp:taxon-name-part taxon-name-part-type="genus" reg="Tetraploa">Tetraploa</tp:taxon-name-part></tp:taxon-name></italic> sp. 2</td><td rowspan="1" colspan="1">Japan</td><td rowspan="1" colspan="1">saprobic</td><td rowspan="1" colspan="1">terrestrial</td><td rowspan="1" colspan="1">culms of <tp:taxon-name><tp:taxon-name-part taxon-name-part-type="family">Gramineae</tp:taxon-name-part></tp:taxon-name></td><td rowspan="1" colspan="1">
                    <xref ref-type="bibr" rid="B81">Tanaka et al. (2009)</xref>
                  </td></tr><tr><td rowspan="1" colspan="1">
                    <italic>
                      <tp:taxon-name><tp:taxon-name-part taxon-name-part-type="genus" reg="Triplosphaeria">Triplosphaeria</tp:taxon-name-part><tp:taxon-name-part taxon-name-part-type="species" reg="cylindrica">cylindrica</tp:taxon-name-part></tp:taxon-name>
                    </italic>
                  </td><td rowspan="1" colspan="1">Japan</td><td rowspan="1" colspan="1">saprobic</td><td rowspan="1" colspan="1">terrestrial</td><td rowspan="1" colspan="1">culms of <italic><tp:taxon-name><tp:taxon-name-part taxon-name-part-type="genus" reg="Sasa">Sasa</tp:taxon-name-part><tp:taxon-name-part taxon-name-part-type="species" reg="kurilensis">kurilensis</tp:taxon-name-part></tp:taxon-name></italic></td><td rowspan="1" colspan="1">
                    <xref ref-type="bibr" rid="B81">Tanaka et al. (2009)</xref>
                  </td></tr><tr><td rowspan="1" colspan="1">
                    <italic>
                      <tp:taxon-name><tp:taxon-name-part taxon-name-part-type="genus" reg="Triplosphaeria">Tr.</tp:taxon-name-part><tp:taxon-name-part taxon-name-part-type="species" reg="maxima">maxima</tp:taxon-name-part></tp:taxon-name>
                    </italic>
                  </td><td rowspan="1" colspan="1">Japan</td><td rowspan="1" colspan="1">saprobic</td><td rowspan="1" colspan="1">terrestrial</td><td rowspan="1" colspan="1">culms of <italic><tp:taxon-name><tp:taxon-name-part taxon-name-part-type="genus" reg="Sasa">Sasa</tp:taxon-name-part><tp:taxon-name-part taxon-name-part-type="species" reg="kurilensis">kurilensis</tp:taxon-name-part></tp:taxon-name></italic></td><td rowspan="1" colspan="1">
                    <xref ref-type="bibr" rid="B81">Tanaka et al. (2009)</xref>
                  </td></tr><tr><td rowspan="1" colspan="1">
                    <italic>
                      <tp:taxon-name><tp:taxon-name-part taxon-name-part-type="genus" reg="Triplosphaeria">Tr.</tp:taxon-name-part><tp:taxon-name-part taxon-name-part-type="species" reg="yezoensis">yezoensis</tp:taxon-name-part></tp:taxon-name>
                    </italic>
                  </td><td rowspan="1" colspan="1">Japan</td><td rowspan="1" colspan="1">saprobic</td><td rowspan="1" colspan="1">terrestrial</td><td rowspan="1" colspan="1">culms of <italic><tp:taxon-name><tp:taxon-name-part taxon-name-part-type="genus" reg="Sasa">Sasa</tp:taxon-name-part><tp:taxon-name-part taxon-name-part-type="species" reg="palmata">palmata</tp:taxon-name-part></tp:taxon-name></italic></td><td rowspan="1" colspan="1">
                    <xref ref-type="bibr" rid="B81">Tanaka et al. (2009)</xref>
                  </td></tr><tr><td rowspan="1" colspan="1">
                    <italic>
                      <tp:taxon-name><tp:taxon-name-part taxon-name-part-type="genus" reg="Triplosphaeria">Tr.</tp:taxon-name-part><tp:taxon-name-part taxon-name-part-type="species" reg="acuta">acuta</tp:taxon-name-part></tp:taxon-name>
                    </italic>
                  </td><td rowspan="1" colspan="1">Japan</td><td rowspan="1" colspan="1">saprobic</td><td rowspan="1" colspan="1">freshwater</td><td rowspan="1" colspan="1">submerged culms of bamboo</td><td rowspan="1" colspan="1">
                    <xref ref-type="bibr" rid="B81">Tanaka et al. (2009)</xref>
                  </td></tr><tr><td rowspan="1" colspan="1"><italic><tp:taxon-name><tp:taxon-name-part taxon-name-part-type="genus" reg="Triplosphaeria">Triplosphaeria</tp:taxon-name-part></tp:taxon-name></italic> sp.</td><td rowspan="1" colspan="1">Japan</td><td rowspan="1" colspan="1">saprobic</td><td rowspan="1" colspan="1">terrestrial</td><td rowspan="1" colspan="1">culms of <italic><tp:taxon-name><tp:taxon-name-part taxon-name-part-type="genus" reg="Sasa">Sasa</tp:taxon-name-part><tp:taxon-name-part taxon-name-part-type="species" reg="kurilensis">kurilensis</tp:taxon-name-part></tp:taxon-name></italic></td><td rowspan="1" colspan="1">
                    <xref ref-type="bibr" rid="B81">Tanaka et al. (2009)</xref>
                  </td></tr></tbody></table><table-wrap-foot><fn><p>Fossil fungi were indicated “F”; <abbrev xmlns:xlink="http://www.w3.org/1999/xlink" xlink:title="Not available or cannot find" id="ABBRID0EPWBK" xlink:type="simple">N/A</abbrev>: Not available or cannot find; Newly species indicate in bold.</p></fn></table-wrap-foot></table-wrap></tp:treatment-sec><ref-list><ref id="B81"><mixed-citation xmlns:xlink="http://www.w3.org/1999/xlink" xlink:type="simple"><person-group><name name-style="western"><surname>Tanaka</surname><given-names>K</given-names></name><name name-style="western"><surname>Hirayama</surname><given-names>K</given-names></name><name name-style="western"><surname>Yonezawa</surname><given-names>H</given-names></name><name name-style="western"><surname>Hatakeyama</surname><given-names>S</given-names></name><name name-style="western"><surname>Harada</surname><given-names>Y</given-names></name><name name-style="western"><surname>Sano</surname><given-names>T</given-names></name><name name-style="western"><surname>Shirouzu</surname><given-names>T</given-names></name><name name-style="western"><surname>Hosoya</surname><given-names>T</given-names></name></person-group> (<year>2009</year>) <article-title>Molecular taxonomy of bambusicolous fungi: <tp:taxon-name><tp:taxon-name-part taxon-name-part-type="family">Tetraplosphaeriaceae</tp:taxon-name-part></tp:taxon-name>, a new pleosporalean family with tetraploa-like anamorphs.</article-title><source>Studies in Mycology</source><volume>64</volume>: <fpage>175</fpage>–<lpage>209</lpage>. <ext-link xlink:href="10.3114/sim.2009.64.10" ext-link-type="doi" xlink:type="simple">https://doi.org/10.3114/sim.2009.64.10</ext-link></mixed-citation></ref><ref id="B35"><mixed-citation xmlns:xlink="http://www.w3.org/1999/xlink" xlink:type="simple"><person-group><name name-style="western"><surname>Hyde</surname><given-names>KD</given-names></name><name name-style="western"><surname>Jones</surname><given-names>G</given-names></name><name name-style="western"><surname>Liu</surname><given-names>JK</given-names></name><name name-style="western"><surname>Ariyawansa</surname><given-names>H</given-names></name><name name-style="western"><surname>Boehm</surname><given-names>E</given-names></name><name name-style="western"><surname>Boonmee</surname><given-names>S</given-names></name><name name-style="western"><surname>Braun</surname><given-names>U</given-names></name><name name-style="western"><surname>Chomnunti</surname><given-names>P</given-names></name><name name-style="western"><surname>Crous</surname><given-names>PW</given-names></name><name name-style="western"><surname>Dai</surname><given-names>DQ</given-names></name><name name-style="western"><surname>Diederich</surname><given-names>P</given-names></name><name name-style="western"><surname>Dissanayake</surname><given-names>A</given-names></name><name name-style="western"><surname>Doilom</surname><given-names>M</given-names></name><name name-style="western"><surname>Doveri</surname><given-names>F</given-names></name><name name-style="western"><surname>Hongsanan</surname><given-names>S</given-names></name><name name-style="western"><surname>Jayawardena</surname><given-names>R</given-names></name><name name-style="western"><surname>Lawrey</surname><given-names>JD</given-names></name><name name-style="western"><surname>Li</surname><given-names>YM</given-names></name><name name-style="western"><surname>Liu</surname><given-names>YX</given-names></name><name name-style="western"><surname>Lücking</surname><given-names>R</given-names></name><name name-style="western"><surname>Monkai</surname><given-names>J</given-names></name><name name-style="western"><surname>Muggia</surname><given-names>L</given-names></name><name name-style="western"><surname>Nelsen</surname><given-names>MP</given-names></name><name name-style="western"><surname>Pang</surname><given-names>KL</given-names></name><name name-style="western"><surname>Phookamsak</surname><given-names>R</given-names></name><name name-style="western"><surname>Senanayake</surname><given-names>IC</given-names></name><name name-style="western"><surname>Shearer</surname><given-names>CA</given-names></name><name name-style="western"><surname>Suetrong</surname><given-names>S</given-names></name><name name-style="western"><surname>Tanaka</surname><given-names>K</given-names></name><name name-style="western"><surname>Thambugala</surname><given-names>KM</given-names></name><name name-style="western"><surname>Wijayawardene</surname><given-names>NN</given-names></name><name name-style="western"><surname>Wikee</surname><given-names>S</given-names></name><name name-style="western"><surname>Wu</surname><given-names>HX</given-names></name><name name-style="western"><surname>Zhang</surname><given-names>Y</given-names></name><name name-style="western"><surname>Aguirre-Hudson</surname><given-names>B</given-names></name><name name-style="western"><surname>Alias</surname><given-names>SA</given-names></name><name name-style="western"><surname>Aptroot</surname><given-names>A</given-names></name><name name-style="western"><surname>Bahkali</surname><given-names>AH</given-names></name><name name-style="western"><surname>Bezerra</surname><given-names>JL</given-names></name><name name-style="western"><surname>Bhat</surname><given-names>DJ</given-names></name><name name-style="western"><surname>Camporesi</surname><given-names>E</given-names></name><name name-style="western"><surname>Chukeatirote</surname><given-names>E</given-names></name><name name-style="western"><surname>Gueidan</surname><given-names>C</given-names></name><name name-style="western"><surname>Hawksworth</surname><given-names>DL</given-names></name><name name-style="western"><surname>Hirayama</surname><given-names>K</given-names></name><name name-style="western"><surname>Hoog</surname><given-names>SD</given-names></name><name name-style="western"><surname>Kang</surname><given-names>JC</given-names></name><name name-style="western"><surname>Knudsen</surname><given-names>K</given-names></name><name name-style="western"><surname>Li</surname><given-names>WJ</given-names></name><name name-style="western"><surname>Li</surname><given-names>XH</given-names></name><name name-style="western"><surname>Liu</surname><given-names>ZY</given-names></name><name name-style="western"><surname>Mapook</surname><given-names>A</given-names></name><name name-style="western"><surname>McKenzie</surname><given-names>EHC</given-names></name><name name-style="western"><surname>Miller</surname><given-names>AN</given-names></name><name name-style="western"><surname>Mortimer</surname><given-names>PE</given-names></name><name name-style="western"><surname>Phillips</surname><given-names>AJL</given-names></name><name name-style="western"><surname>Raja</surname><given-names>HA</given-names></name><name name-style="western"><surname>Scheuer</surname><given-names>C</given-names></name><name name-style="western"><surname>Schumm</surname><given-names>F</given-names></name><name name-style="western"><surname>Taylor</surname><given-names>JE</given-names></name><name name-style="western"><surname>Tian</surname><given-names>Q</given-names></name><name name-style="western"><surname>Tibpromma</surname><given-names>S</given-names></name><name name-style="western"><surname>Wanasinghe</surname><given-names>DN</given-names></name><name name-style="western"><surname>Wang</surname><given-names>Y</given-names></name><name name-style="western"><surname>Xu</surname><given-names>JC</given-names></name><name name-style="western"><surname>Yacharoen</surname><given-names>S</given-names></name><name name-style="western"><surname>Yan</surname><given-names>JY</given-names></name><name name-style="western"><surname>Zhang</surname><given-names>M</given-names></name></person-group> (<year>2013</year>) <article-title>Families of <tp:taxon-name><tp:taxon-name-part taxon-name-part-type="class">Dothideomycetes</tp:taxon-name-part></tp:taxon-name>.</article-title><source>Fungal Diversity</source><volume>63</volume>(<issue>1</issue>): <fpage>1</fpage>–<lpage>313</lpage>. <ext-link xlink:href="10.1007/s13225-013-0263-4" ext-link-type="doi" xlink:type="simple">https://doi.org/10.1007/s13225-013-0263-4</ext-link></mixed-citation></ref><ref id="B56"><mixed-citation xmlns:xlink="http://www.w3.org/1999/xlink" xlink:type="simple"><person-group><name name-style="western"><surname>Markham</surname><given-names>WD</given-names></name><name name-style="western"><surname>Key</surname><given-names>RD</given-names></name><name name-style="western"><surname>Padhye</surname><given-names>AA</given-names></name><name name-style="western"><surname>Ajello</surname><given-names>L</given-names></name></person-group> (<year>1990</year>) <article-title>Phaeohyphomycotic cyst caused by <italic><tp:taxon-name><tp:taxon-name-part taxon-name-part-type="genus">Tetraploa</tp:taxon-name-part><tp:taxon-name-part taxon-name-part-type="species">aristata</tp:taxon-name-part></tp:taxon-name></italic>.</article-title><source>Medical Mycology</source><volume>28</volume>(<issue>2</issue>): <fpage>147</fpage>–<lpage>150</lpage>. <ext-link xlink:href="10.1080/02681219080000191" ext-link-type="doi" xlink:type="simple">https://doi.org/10.1080/02681219080000191</ext-link></mixed-citation></ref><ref id="B53"><mixed-citation xmlns:xlink="http://www.w3.org/1999/xlink" xlink:type="simple"><person-group><name name-style="western"><surname>Liao</surname><given-names>CF</given-names></name><name name-style="western"><surname>Dong</surname><given-names>W</given-names></name><name name-style="western"><surname>Chethana</surname><given-names>KT</given-names></name><name name-style="western"><surname>Pem</surname><given-names>D</given-names></name><name name-style="western"><surname>Phookamsak</surname><given-names>R</given-names></name><name name-style="western"><surname>Suwannarach</surname><given-names>N</given-names></name><name name-style="western"><surname>Doilom</surname><given-names>M</given-names></name></person-group> (<year>2022</year>) <article-title>Morphological and phylogenetic evidence reveal <italic><tp:taxon-name><tp:taxon-name-part taxon-name-part-type="genus">Tetraploa</tp:taxon-name-part><tp:taxon-name-part taxon-name-part-type="species">cylindrica</tp:taxon-name-part></tp:taxon-name></italic> sp. nov. (<tp:taxon-name><tp:taxon-name-part taxon-name-part-type="family">Tetraplosphaeriaceae</tp:taxon-name-part></tp:taxon-name>, <tp:taxon-name><tp:taxon-name-part taxon-name-part-type="order">Pleosporales</tp:taxon-name-part></tp:taxon-name>) from <italic><tp:taxon-name><tp:taxon-name-part taxon-name-part-type="genus">Saccharum</tp:taxon-name-part><tp:taxon-name-part taxon-name-part-type="species">arundinaceum</tp:taxon-name-part></tp:taxon-name></italic> (<tp:taxon-name><tp:taxon-name-part taxon-name-part-type="genus">Poaceae</tp:taxon-name-part></tp:taxon-name>) in Yunnan Province, China.</article-title><source>Phytotaxa</source><volume>554</volume>(<issue>2</issue>): <fpage>189</fpage>–<lpage>200</lpage>. <ext-link xlink:href="10.11646/phytotaxa.554.2.7" ext-link-type="doi" xlink:type="simple">https://doi.org/10.11646/phytotaxa.554.2.7</ext-link></mixed-citation></ref><ref id="B18"><mixed-citation xmlns:xlink="http://www.w3.org/1999/xlink" xlink:type="simple"><person-group><name name-style="western"><surname>Ellis</surname><given-names>MB</given-names></name></person-group> (<year>1949</year>) <article-title><tp:taxon-name><tp:taxon-name-part taxon-name-part-type="genus">Tetraploa</tp:taxon-name-part></tp:taxon-name>.</article-title><source>Transactions of the British Mycological Society</source><volume>32</volume>(<issue>3–4</issue>): <fpage>246</fpage>–<lpage>251</lpage>. <ext-link xlink:href="10.1016/S0007-1536(49)80013-1" ext-link-type="doi" xlink:type="simple">https://doi.org/10.1016/S0007-1536(49)80013-1</ext-link></mixed-citation></ref><ref id="B1"><mixed-citation xmlns:xlink="http://www.w3.org/1999/xlink" xlink:type="simple"><person-group><name name-style="western"><surname>Ando</surname><given-names>K</given-names></name></person-group> (<year>1992</year>) <article-title>A study of terrestrial aquatic hyphomycetes.</article-title><source>Nippon Kingakkai Kaiho</source><volume>33</volume>: <fpage>415</fpage>–<lpage>425</lpage>. [In Japanese]</mixed-citation></ref><ref id="B73"><mixed-citation xmlns:xlink="http://www.w3.org/1999/xlink" xlink:type="simple"><person-group><name name-style="western"><surname>Saxena</surname><given-names>RK</given-names></name><name name-style="western"><surname>Wijayawardene</surname><given-names>NN</given-names></name><name name-style="western"><surname>Dai</surname><given-names>DQ</given-names></name><name name-style="western"><surname>Hyde</surname><given-names>KD</given-names></name><name name-style="western"><surname>Kirk</surname><given-names>PM</given-names></name></person-group> (<year>2021</year>) <article-title>Diversity in fossil fungal spores.</article-title><source>Mycosphere</source><volume>12</volume>(<issue>1</issue>): <fpage>670</fpage>–<lpage>874</lpage>. <ext-link xlink:href="10.5943/mycosphere/12/1/8" ext-link-type="doi" xlink:type="simple">https://doi.org/10.5943/mycosphere/12/1/8</ext-link></mixed-citation></ref><ref id="B61"><mixed-citation xmlns:xlink="http://www.w3.org/1999/xlink" xlink:type="simple"><person-group><name name-style="western"><surname>Nuñez Otaño</surname><given-names>NB</given-names></name><name name-style="western"><surname>Bianchinotti</surname><given-names>MV</given-names></name><name name-style="western"><surname>Romero</surname><given-names>IC</given-names></name><name name-style="western"><surname>Perez Pincheira</surname><given-names>E</given-names></name><name name-style="western"><surname>Saxena</surname><given-names>RK</given-names></name><name name-style="western"><surname>Saparrat</surname><given-names>MCN</given-names></name></person-group> (<year>2022</year>) <article-title>Fossil <italic><tp:taxon-name><tp:taxon-name-part taxon-name-part-type="genus">Tetraploa</tp:taxon-name-part></tp:taxon-name></italic> redefinition and potential contribution of dark pigments for the preservation of its spores in the fossil record.</article-title><source>Mycosphere</source><volume>13</volume>(<issue>1</issue>): <fpage>188</fpage>–<lpage>206</lpage>. <ext-link xlink:href="10.5943/mycosphere/si/1f/6" ext-link-type="doi" xlink:type="simple">https://doi.org/10.5943/mycosphere/si/1f/6</ext-link></mixed-citation></ref><ref id="B90"><mixed-citation xmlns:xlink="http://www.w3.org/1999/xlink" xlink:type="simple"><person-group><name name-style="western"><surname>Wijayawardene</surname><given-names>NN</given-names></name><name name-style="western"><surname>Hyde</surname><given-names>KD</given-names></name><name name-style="western"><surname>Dai</surname><given-names>DQ</given-names></name><name name-style="western"><surname>Sánchez-García</surname><given-names>M</given-names></name><name name-style="western"><surname>Goto</surname><given-names>BT</given-names></name><name name-style="western"><surname>Saxena</surname><given-names>RK</given-names></name><name name-style="western"><surname>Erdoğdu</surname><given-names>M</given-names></name><name name-style="western"><surname>Selçuk</surname><given-names>F</given-names></name><name name-style="western"><surname>Rajeshkumar</surname><given-names>KC</given-names></name><name name-style="western"><surname>Aptroot</surname><given-names>A</given-names></name><name name-style="western"><surname>Błaszkowski</surname><given-names>J</given-names></name><name name-style="western"><surname>Boonyuen</surname><given-names>N</given-names></name><name name-style="western"><surname>da Silva</surname><given-names>GA</given-names></name><name name-style="western"><surname>de Souza</surname><given-names>FA</given-names></name><name name-style="western"><surname>Dong</surname><given-names>W</given-names></name><name name-style="western"><surname>Ertz</surname><given-names>D</given-names></name><name name-style="western"><surname>Haelewaters</surname><given-names>D</given-names></name><name name-style="western"><surname>Jones</surname><given-names>EBG</given-names></name><name name-style="western"><surname>Karunarathna</surname><given-names>SC</given-names></name><name name-style="western"><surname>Kirk</surname><given-names>PM</given-names></name><name name-style="western"><surname>Kukwa</surname><given-names>M</given-names></name><name name-style="western"><surname>Kumla</surname><given-names>J</given-names></name><name name-style="western"><surname>Leontyev</surname><given-names>DV</given-names></name><name name-style="western"><surname>Lumbsch</surname><given-names>HT</given-names></name><name name-style="western"><surname>Maharachchikumbura</surname><given-names>SSN</given-names></name><name name-style="western"><surname>Marguno</surname><given-names>F</given-names></name><name name-style="western"><surname>Martínez-Rodríguez</surname><given-names>P</given-names></name><name name-style="western"><surname>Mešić</surname><given-names>A</given-names></name><name name-style="western"><surname>Monteiro</surname><given-names>JS</given-names></name><name name-style="western"><surname>Oehl</surname><given-names>F</given-names></name><name name-style="western"><surname>Pawłowska</surname><given-names>J</given-names></name><name name-style="western"><surname>Pem</surname><given-names>D</given-names></name><name name-style="western"><surname>Pfliegler</surname><given-names>WP</given-names></name><name name-style="western"><surname>Phillips</surname><given-names>AJL</given-names></name><name name-style="western"><surname>Pošta</surname><given-names>A</given-names></name><name name-style="western"><surname>He</surname><given-names>MQ</given-names></name><name name-style="western"><surname>Li</surname><given-names>JX</given-names></name><name name-style="western"><surname>Raza</surname><given-names>M</given-names></name><name name-style="western"><surname>Sruthi</surname><given-names>OP</given-names></name><name name-style="western"><surname>Suetrong</surname><given-names>S</given-names></name><name name-style="western"><surname>Suwannarach</surname><given-names>N</given-names></name><name name-style="western"><surname>Tedersoo</surname><given-names>L</given-names></name><name name-style="western"><surname>Thiyagaraja</surname><given-names>V</given-names></name><name name-style="western"><surname>Tibpromma</surname><given-names>S</given-names></name><name name-style="western"><surname>Tkalčec</surname><given-names>Z</given-names></name><name name-style="western"><surname>Tokarev</surname><given-names>YS</given-names></name><name name-style="western"><surname>Wanasinghe</surname><given-names>DN</given-names></name><name name-style="western"><surname>Wijesundara</surname><given-names>DSA</given-names></name><name name-style="western"><surname>Wimalaseana</surname><given-names>SDMK</given-names></name><name name-style="western"><surname>Madrid</surname><given-names>H</given-names></name><name name-style="western"><surname>Zhang</surname><given-names>GQ</given-names></name><name name-style="western"><surname>Gao</surname><given-names>Y</given-names></name><name name-style="western"><surname>Sánchez-Castro</surname><given-names>I</given-names></name><name name-style="western"><surname>Tang</surname><given-names>LZ</given-names></name><name name-style="western"><surname>Stadler</surname><given-names>M</given-names></name><name name-style="western"><surname>Yurkov</surname><given-names>A</given-names></name><name name-style="western"><surname>Thines</surname><given-names>M</given-names></name></person-group> (<year>2022</year>) <article-title>Outline of <tp:taxon-name><tp:taxon-name-part taxon-name-part-type="kingdom">Fungi</tp:taxon-name-part></tp:taxon-name> and fungus-like taxa – 2021.</article-title><source>Mycosphere</source><volume>13</volume>(<issue>1</issue>): <fpage>53</fpage>–<lpage>453</lpage>. <ext-link xlink:href="10.5943/mycosphere/13/1/2" ext-link-type="doi" xlink:type="simple">https://doi.org/10.5943/mycosphere/13/1/2</ext-link></mixed-citation></ref><ref id="B43"><mixed-citation xmlns:xlink="http://www.w3.org/1999/xlink" xlink:type="simple"><person-group><name name-style="western"><surname>Jayawardena</surname><given-names>RS</given-names></name><name name-style="western"><surname>Hyde</surname><given-names>KD</given-names></name><name name-style="western"><surname>Wang</surname><given-names>S</given-names></name><name name-style="western"><surname>Sun</surname><given-names>YR</given-names></name><name name-style="western"><surname>Suwannarach</surname><given-names>N</given-names></name><name name-style="western"><surname>Sysouphanthong</surname><given-names>P</given-names></name><name name-style="western"><surname>Abdel-Wahab</surname><given-names>MA</given-names></name><name name-style="western"><surname>Abdel-Aziz</surname><given-names>FA</given-names></name><name name-style="western"><surname>Abeywickrama</surname><given-names>PD</given-names></name><name name-style="western"><surname>Abreu</surname><given-names>VP</given-names></name><name name-style="western"><surname>Armand</surname><given-names>A</given-names></name><name name-style="western"><surname>Aptroot</surname><given-names>A</given-names></name><name name-style="western"><surname>Bao</surname><given-names>DF</given-names></name><name name-style="western"><surname>Begerow</surname><given-names>D</given-names></name><name name-style="western"><surname>Bellanger</surname><given-names>JM</given-names></name><name name-style="western"><surname>Bezerra</surname><given-names>JDP</given-names></name><name name-style="western"><surname>Bundhun</surname><given-names>D</given-names></name><name name-style="western"><surname>Calabon</surname><given-names>MS</given-names></name><name name-style="western"><surname>Cao</surname><given-names>T</given-names></name><name name-style="western"><surname>Cantillo</surname><given-names>T</given-names></name><name name-style="western"><surname>Carvalho</surname><given-names>JLVR</given-names></name><name name-style="western"><surname>Chaiwan</surname><given-names>N</given-names></name><name name-style="western"><surname>Chen</surname><given-names>CC</given-names></name><name name-style="western"><surname>Courtecuisse</surname><given-names>R</given-names></name><name name-style="western"><surname>Cui</surname><given-names>BK</given-names></name><name name-style="western"><surname>Damm</surname><given-names>U</given-names></name><name name-style="western"><surname>Denchev</surname><given-names>CM</given-names></name><name name-style="western"><surname>Denchev</surname><given-names>TT</given-names></name><name name-style="western"><surname>Deng</surname><given-names>CY</given-names></name><name name-style="western"><surname>Devadatha</surname><given-names>B</given-names></name><name name-style="western"><surname>de Silva</surname><given-names>NI</given-names></name><name name-style="western"><surname>Santos</surname><given-names>LA</given-names></name><name name-style="western"><surname>Dubey</surname><given-names>NK</given-names></name><name name-style="western"><surname>Dumez</surname><given-names>S</given-names></name><name name-style="western"><surname>Ferdinandez</surname><given-names>HS</given-names></name><name name-style="western"><surname>Firmino</surname><given-names>AL</given-names></name><name name-style="western"><surname>Gafforov</surname><given-names>Y</given-names></name><name name-style="western"><surname>Gajanayake</surname><given-names>AJ</given-names></name><name name-style="western"><surname>Gomdola</surname><given-names>D</given-names></name><name name-style="western"><surname>Gunaseelan</surname><given-names>S</given-names></name><name name-style="western"><surname>He</surname><given-names>SC</given-names></name><name name-style="western"><surname>Htet</surname><given-names>ZH</given-names></name><name name-style="western"><surname>Kaliyaperumal</surname><given-names>M</given-names></name><name name-style="western"><surname>Kemler</surname><given-names>M</given-names></name><name name-style="western"><surname>Kezo</surname><given-names>K</given-names></name><name name-style="western"><surname>Kularathnage</surname><given-names>ND</given-names></name><name name-style="western"><surname>Leonardi</surname><given-names>M</given-names></name><name name-style="western"><surname>Li</surname><given-names>JP</given-names></name><name name-style="western"><surname>Liao</surname><given-names>CF</given-names></name><name name-style="western"><surname>Liu</surname><given-names>S</given-names></name><name name-style="western"><surname>Loizides</surname><given-names>M</given-names></name><name name-style="western"><surname>Luangharn</surname><given-names>T</given-names></name><name name-style="western"><surname>Ma</surname><given-names>J</given-names></name><name name-style="western"><surname>Madrid</surname><given-names>H</given-names></name><name name-style="western"><surname>Mahadevakumar</surname><given-names>S</given-names></name><name name-style="western"><surname>Maharachchikumbura</surname><given-names>SSN</given-names></name><name name-style="western"><surname>Manamgoda</surname><given-names>DS</given-names></name><name name-style="western"><surname>Martín</surname><given-names>MP</given-names></name><name name-style="western"><surname>Mekala</surname><given-names>N</given-names></name><name name-style="western"><surname>Moreau</surname><given-names>P-A</given-names></name><name name-style="western"><surname>Mu</surname><given-names>YH</given-names></name><name name-style="western"><surname>Pahoua</surname><given-names>P</given-names></name><name name-style="western"><surname>Pem</surname><given-names>D</given-names></name><name name-style="western"><surname>Pereira</surname><given-names>OL</given-names></name><name name-style="western"><surname>Phonrob</surname><given-names>W</given-names></name><name name-style="western"><surname>Phukhamsakda</surname><given-names>C</given-names></name><name name-style="western"><surname>Raza</surname><given-names>M</given-names></name><name name-style="western"><surname>Ren</surname><given-names>GC</given-names></name><name name-style="western"><surname>Rinaldi</surname><given-names>AC</given-names></name><name name-style="western"><surname>Rossi</surname><given-names>W</given-names></name><name name-style="western"><surname>Samarakoon</surname><given-names>BC</given-names></name><name name-style="western"><surname>Samarakoon</surname><given-names>MC</given-names></name><name name-style="western"><surname>Sarma</surname><given-names>VV</given-names></name><name name-style="western"><surname>Senanayake</surname><given-names>IC</given-names></name><name name-style="western"><surname>Singh</surname><given-names>A</given-names></name><name name-style="western"><surname>Souza</surname><given-names>MF</given-names></name><name name-style="western"><surname>Souza-Motta</surname><given-names>CM</given-names></name><name name-style="western"><surname>Spielmann</surname><given-names>AA</given-names></name><name name-style="western"><surname>Su</surname><given-names>WX</given-names></name><name name-style="western"><surname>Tang</surname><given-names>X</given-names></name><name name-style="western"><surname>Tian</surname><given-names>XG</given-names></name><name name-style="western"><surname>Thambugala</surname><given-names>KM</given-names></name><name name-style="western"><surname>Thongklang</surname><given-names>N</given-names></name><name name-style="western"><surname>Tennakoon</surname><given-names>DS</given-names></name><name name-style="western"><surname>Wannathes</surname><given-names>N</given-names></name><name name-style="western"><surname>Wei</surname><given-names>DP</given-names></name><name name-style="western"><surname>Welti</surname><given-names>S</given-names></name><name name-style="western"><surname>Wijesinghe</surname><given-names>SN</given-names></name><name name-style="western"><surname>Yang</surname><given-names>HD</given-names></name><name name-style="western"><surname>Yang</surname><given-names>YH</given-names></name><name name-style="western"><surname>Yuan</surname><given-names>HS</given-names></name><name name-style="western"><surname>Zhang</surname><given-names>H</given-names></name><name name-style="western"><surname>Zhang</surname><given-names>JY</given-names></name><name name-style="western"><surname>Balasuriya</surname><given-names>A</given-names></name><name name-style="western"><surname>Bhunjun</surname><given-names>CS</given-names></name><name name-style="western"><surname>Bulgakov</surname><given-names>TS</given-names></name><name name-style="western"><surname>Cai</surname><given-names>L</given-names></name><name name-style="western"><surname>Camporesi</surname><given-names>E</given-names></name><name name-style="western"><surname>Chomnunti</surname><given-names>P</given-names></name><name name-style="western"><surname>Deepika</surname><given-names>YS</given-names></name><name name-style="western"><surname>Doilom</surname><given-names>M</given-names></name><name name-style="western"><surname>Duan</surname><given-names>WJ</given-names></name><name name-style="western"><surname>Han</surname><given-names>SL</given-names></name><name name-style="western"><surname>Huanraluek</surname><given-names>N</given-names></name><name name-style="western"><surname>Gareth Jones</surname><given-names>EB</given-names></name><name name-style="western"><surname>Lakshmidevi</surname><given-names>N</given-names></name><name name-style="western"><surname>Li</surname><given-names>Y</given-names></name><name name-style="western"><surname>Lumyong</surname><given-names>S</given-names></name><name name-style="western"><surname>Luo</surname><given-names>ZL</given-names></name><name name-style="western"><surname>Khuna</surname><given-names>S</given-names></name><name name-style="western"><surname>Kumla</surname><given-names>J</given-names></name><name name-style="western"><surname>Manawasinghe</surname><given-names>IS</given-names></name><name name-style="western"><surname>Mapook</surname><given-names>A</given-names></name><name name-style="western"><surname>Punyaboon</surname><given-names>W</given-names></name><name name-style="western"><surname>Tibpromma</surname><given-names>S</given-names></name><name name-style="western"><surname>Lu</surname><given-names>YZ</given-names></name><name name-style="western"><surname>Yan</surname><given-names>JY</given-names></name><name name-style="western"><surname>Wang</surname><given-names>Y</given-names></name></person-group> (<year>2023</year>) <article-title>Fungal diversity notes 1512–1610: Taxonomic and phylogenetic contributions on genera and species of fungal taxa.</article-title><source>Fungal Diversity</source><volume>117</volume>(<issue>1</issue>): <fpage>1</fpage>–<lpage>272</lpage>. <ext-link xlink:href="10.1007/s13225-022-00513-0" ext-link-type="doi" xlink:type="simple">https://doi.org/10.1007/s13225-022-00513-0</ext-link></mixed-citation></ref><ref id="B52"><mixed-citation xmlns:xlink="http://www.w3.org/1999/xlink" xlink:type="simple"><person-group><name name-style="western"><surname>Li</surname><given-names>WL</given-names></name><name name-style="western"><surname>Bao</surname><given-names>DF</given-names></name><name name-style="western"><surname>Liu</surname><given-names>NG</given-names></name><name name-style="western"><surname>Hyde</surname><given-names>KD</given-names></name><name name-style="western"><surname>Liu</surname><given-names>JK</given-names></name></person-group> (<year>2021</year>) <article-title><italic><tp:taxon-name><tp:taxon-name-part taxon-name-part-type="genus">Aquatisphaeria</tp:taxon-name-part><tp:taxon-name-part taxon-name-part-type="species">thailandica</tp:taxon-name-part></tp:taxon-name></italic> gen. et sp. nov. (<tp:taxon-name><tp:taxon-name-part taxon-name-part-type="family">Tetraplosphaeriaceae</tp:taxon-name-part></tp:taxon-name>, <tp:taxon-name><tp:taxon-name-part taxon-name-part-type="order">Pleosporales</tp:taxon-name-part></tp:taxon-name>) from freshwater habitat in Thailand.</article-title><source>Phytotaxa</source><volume>513</volume>(<issue>2</issue>): <fpage>118</fpage>–<lpage>128</lpage>. <ext-link xlink:href="10.11646/phytotaxa.513.2.3" ext-link-type="doi" xlink:type="simple">https://doi.org/10.11646/phytotaxa.513.2.3</ext-link></mixed-citation></ref><ref id="B96"><mixed-citation xmlns:xlink="http://www.w3.org/1999/xlink" xlink:type="simple"><person-group><name name-style="western"><surname>Zhang</surname><given-names>Y</given-names></name><name name-style="western"><surname>Crous</surname><given-names>PW</given-names></name><name name-style="western"><surname>Schoch</surname><given-names>CL</given-names></name><name name-style="western"><surname>Hyde</surname><given-names>KD</given-names></name></person-group> (<year>2012</year>) <article-title><tp:taxon-name><tp:taxon-name-part taxon-name-part-type="order">Pleosporales</tp:taxon-name-part></tp:taxon-name>.</article-title><source>Fungal Diversity</source><volume>53</volume>(<issue>1</issue>): <fpage>1</fpage>–<lpage>221</lpage>. <ext-link xlink:href="10.1007/s13225-011-0117-x" ext-link-type="doi" xlink:type="simple">https://doi.org/10.1007/s13225-011-0117-x</ext-link></mixed-citation></ref><ref id="B5"><mixed-citation xmlns:xlink="http://www.w3.org/1999/xlink" xlink:type="simple"><person-group><name name-style="western"><surname>Berkeley</surname><given-names>MJ</given-names></name><name name-style="western"><surname>Broome</surname><given-names>CE</given-names></name></person-group> (<year>1854</year>) <article-title>XLIII. – Notices of British <tp:taxon-name><tp:taxon-name-part taxon-name-part-type="kingdom">Fungi</tp:taxon-name-part></tp:taxon-name>.</article-title><source>Annals &amp; Magazine of Natural History</source><volume>13</volume>(<issue>78</issue>): <fpage>458</fpage>–<lpage>469</lpage>. <ext-link xlink:href="10.1080/03745485709495104" ext-link-type="doi" xlink:type="simple">https://doi.org/10.1080/03745485709495104</ext-link></mixed-citation></ref><ref id="B46"><mixed-citation xmlns:xlink="http://www.w3.org/1999/xlink" xlink:type="simple"><person-group><name name-style="western"><surname>Karsten</surname><given-names>PA</given-names></name></person-group> (<year>1870</year>) <article-title>Symbolae ad mycologiam Fennicam. I. Notiser ur Sällskapets pro Fauna et Flora Fennica Förhandlingar.</article-title><volume>11</volume>: <fpage>211</fpage>–<lpage>268</lpage>.</mixed-citation></ref><ref id="B20"><mixed-citation xmlns:xlink="http://www.w3.org/1999/xlink" xlink:type="simple"><person-group><name name-style="western"><surname>Ellis</surname><given-names>RP</given-names></name></person-group> (<year>1976</year>) <article-title>A procedure for standardizing comparative leaf anatomy in the <tp:taxon-name><tp:taxon-name-part taxon-name-part-type="genus">Poaceae</tp:taxon-name-part></tp:taxon-name>. I. The leaf-blade as viewed in transverse section.</article-title><source>Bothalia</source><volume>12</volume>(<issue>1</issue>): <fpage>65</fpage>–<lpage>109</lpage>. <ext-link xlink:href="10.4102/abc.v12i1.1382" ext-link-type="doi" xlink:type="simple">https://doi.org/10.4102/abc.v12i1.1382</ext-link></mixed-citation></ref><ref id="B30"><mixed-citation xmlns:xlink="http://www.w3.org/1999/xlink" xlink:type="simple"><person-group><name name-style="western"><surname>Holubová-Jechová</surname><given-names>V</given-names></name></person-group> (<year>1989</year>) <article-title><tp:taxon-name><tp:taxon-name-part taxon-name-part-type="above-genus">Hyphomycetes</tp:taxon-name-part></tp:taxon-name> from Loma de la Coca and some localities of La Habana and Matanzas provinces, Cuba.</article-title><source>Acta Botánica Cubana</source><volume>76</volume>: <fpage>1</fpage>–<lpage>15</lpage>.</mixed-citation></ref><ref id="B83"><mixed-citation xmlns:xlink="http://www.w3.org/1999/xlink" xlink:type="simple"><person-group><name name-style="western"><surname>Taylor</surname><given-names>JE</given-names></name><name name-style="western"><surname>Hyde</surname><given-names>KD</given-names></name></person-group> (<year>2003</year>) <article-title>Microfungi of tropical and temperate palms.</article-title><source>Fungal Diversity Research Series</source><volume>12</volume>: <fpage>1</fpage>–<lpage>459</lpage>.</mixed-citation></ref><ref id="B6"><mixed-citation xmlns:xlink="http://www.w3.org/1999/xlink" xlink:type="simple"><person-group><name name-style="western"><surname>Capdet</surname><given-names>M</given-names></name><name name-style="western"><surname>Romero</surname><given-names>AI</given-names></name></person-group> (<year>2010</year>) <article-title><tp:taxon-name><tp:taxon-name-part taxon-name-part-type="kingdom">Fungi</tp:taxon-name-part></tp:taxon-name> from palms in Argentina. 1.</article-title><source>Mycotaxon</source><volume>112</volume>(<issue>1</issue>): <fpage>339</fpage>–<lpage>355</lpage>. <ext-link xlink:href="10.5248/112.339" ext-link-type="doi" xlink:type="simple">https://doi.org/10.5248/112.339</ext-link></mixed-citation></ref><ref id="B89"><mixed-citation xmlns:xlink="http://www.w3.org/1999/xlink" xlink:type="simple"><person-group><name name-style="western"><surname>Whitton</surname><given-names>SR</given-names></name><name name-style="western"><surname>McKenzie</surname><given-names>EH</given-names></name><name name-style="western"><surname>Hyde</surname><given-names>KD</given-names></name></person-group> (<year>2012</year>) <article-title>Anamorphic fungi associated with <tp:taxon-name><tp:taxon-name-part taxon-name-part-type="family">Pandanaceae</tp:taxon-name-part></tp:taxon-name>.</article-title><source>Fungal Diversity Research Series</source><volume>21</volume>: <fpage>125</fpage>–<lpage>353</lpage>. <ext-link xlink:href="10.1007/978-94-007-4447-9_4" ext-link-type="doi" xlink:type="simple">https://doi.org/10.1007/978-94-007-4447-9_4</ext-link></mixed-citation></ref><ref id="B14"><mixed-citation xmlns:xlink="http://www.w3.org/1999/xlink" xlink:type="simple"><person-group><name name-style="western"><surname>Delgado</surname><given-names>G</given-names></name><name name-style="western"><surname>Koukol</surname><given-names>O</given-names></name><name name-style="western"><surname>Cáceres</surname><given-names>O</given-names></name><name name-style="western"><surname>Piepenbring</surname><given-names>M</given-names></name></person-group> (<year>2017</year>) <article-title>The phylogenetic placement of <italic><tp:taxon-name><tp:taxon-name-part taxon-name-part-type="genus">Ernakulamia</tp:taxon-name-part><tp:taxon-name-part taxon-name-part-type="species">cochinensis</tp:taxon-name-part></tp:taxon-name></italic> within <tp:taxon-name><tp:taxon-name-part taxon-name-part-type="order">Pleosporales</tp:taxon-name-part></tp:taxon-name> (<tp:taxon-name><tp:taxon-name-part taxon-name-part-type="class">Dothideomycetes</tp:taxon-name-part></tp:taxon-name>, <tp:taxon-name><tp:taxon-name-part taxon-name-part-type="phylum">Ascomycota</tp:taxon-name-part></tp:taxon-name>). Cryptogamie.</article-title><source>Mycologie</source><volume>38</volume>(<issue>4</issue>): <fpage>435</fpage>–<lpage>452</lpage>. <ext-link xlink:href="10.7872/crym/v38.iss4.2017.435" ext-link-type="doi" xlink:type="simple">https://doi.org/10.7872/crym/v38.iss4.2017.435</ext-link></mixed-citation></ref><ref id="B17"><mixed-citation xmlns:xlink="http://www.w3.org/1999/xlink" xlink:type="simple"><person-group><name name-style="western"><surname>Dong</surname><given-names>W</given-names></name><name name-style="western"><surname>Wang</surname><given-names>B</given-names></name><name name-style="western"><surname>Hyde</surname><given-names>KD</given-names></name><name name-style="western"><surname>McKenzie</surname><given-names>EHC</given-names></name><name name-style="western"><surname>Raja</surname><given-names>HA</given-names></name><name name-style="western"><surname>Tanaka</surname><given-names>K</given-names></name><name name-style="western"><surname>Abdel-Wahab</surname><given-names>MA</given-names></name><name name-style="western"><surname>Abdel-Aziz</surname><given-names>FA</given-names></name><name name-style="western"><surname>Doilom</surname><given-names>M</given-names></name><name name-style="western"><surname>Phookamsak</surname><given-names>R</given-names></name><name name-style="western"><surname>Hongsanan</surname><given-names>S</given-names></name><name name-style="western"><surname>Wanasinghe</surname><given-names>DN</given-names></name><name name-style="western"><surname>Yu</surname><given-names>XD</given-names></name><name name-style="western"><surname>Wang</surname><given-names>GN</given-names></name><name name-style="western"><surname>Yang</surname><given-names>H</given-names></name><name name-style="western"><surname>Yang</surname><given-names>J</given-names></name><name name-style="western"><surname>Thambugala</surname><given-names>KM</given-names></name><name name-style="western"><surname>Tian</surname><given-names>Q</given-names></name><name name-style="western"><surname>Luo</surname><given-names>ZL</given-names></name><name name-style="western"><surname>Yang</surname><given-names>JB</given-names></name><name name-style="western"><surname>Miller</surname><given-names>AN</given-names></name><name name-style="western"><surname>Fournier</surname><given-names>J</given-names></name><name name-style="western"><surname>Boonmee</surname><given-names>S</given-names></name><name name-style="western"><surname>Hu</surname><given-names>DM</given-names></name><name name-style="western"><surname>Nalumpang</surname><given-names>S</given-names></name><name name-style="western"><surname>Zhang</surname><given-names>H</given-names></name></person-group> (<year>2020</year>) <article-title>Freshwater <tp:taxon-name><tp:taxon-name-part taxon-name-part-type="class">Dothideomycetes</tp:taxon-name-part></tp:taxon-name>.</article-title><source>Fungal Diversity</source><volume>105</volume>(<issue>1</issue>): <fpage>319</fpage>–<lpage>575</lpage>. <ext-link xlink:href="10.1007/s13225-020-00463-5" ext-link-type="doi" xlink:type="simple">https://doi.org/10.1007/s13225-020-00463-5</ext-link></mixed-citation></ref><ref id="B42"><mixed-citation xmlns:xlink="http://www.w3.org/1999/xlink" xlink:type="simple"><person-group><name name-style="western"><surname>Jayasiri</surname><given-names>SC</given-names></name><name name-style="western"><surname>Hyde</surname><given-names>KD</given-names></name><name name-style="western"><surname>Jones</surname><given-names>EBG</given-names></name><name name-style="western"><surname>McKenzie</surname><given-names>EHC</given-names></name><name name-style="western"><surname>Jeewon</surname><given-names>R</given-names></name><name name-style="western"><surname>Phillips</surname><given-names>AJL</given-names></name><name name-style="western"><surname>Bhat</surname><given-names>DJ</given-names></name><name name-style="western"><surname>Wanasinghe</surname><given-names>DN</given-names></name><name name-style="western"><surname>Liu</surname><given-names>JK</given-names></name><name name-style="western"><surname>Lu</surname><given-names>YZ</given-names></name><name name-style="western"><surname>Kang</surname><given-names>JC</given-names></name><name name-style="western"><surname>Xu</surname><given-names>JC</given-names></name><name name-style="western"><surname>Karunarathna</surname><given-names>SC</given-names></name></person-group> (<year>2019</year>) <article-title>Diversity, morphology and molecular phylogeny of <tp:taxon-name><tp:taxon-name-part taxon-name-part-type="class">Dothideomycetes</tp:taxon-name-part></tp:taxon-name> on decaying wild seed pods and fruits.</article-title><source>Mycosphere</source><volume>10</volume>(<issue>1</issue>): <fpage>1</fpage>–<lpage>186</lpage>. <ext-link xlink:href="10.5943/mycosphere/10/1/1" ext-link-type="doi" xlink:type="simple">https://doi.org/10.5943/mycosphere/10/1/1</ext-link></mixed-citation></ref><ref id="B38"><mixed-citation xmlns:xlink="http://www.w3.org/1999/xlink" xlink:type="simple"><person-group><name name-style="western"><surname>Hyde</surname><given-names>KD</given-names></name><name name-style="western"><surname>Dong</surname><given-names>Y</given-names></name><name name-style="western"><surname>Phookamsak</surname><given-names>R</given-names></name><name name-style="western"><surname>Jeewon</surname><given-names>R</given-names></name><name name-style="western"><surname>Bhat</surname><given-names>DJ</given-names></name><name name-style="western"><surname>Jones</surname><given-names>EBG</given-names></name><name name-style="western"><surname>Liu</surname><given-names>NG</given-names></name><name name-style="western"><surname>Abeywickrama</surname><given-names>PD</given-names></name><name name-style="western"><surname>Mapook</surname><given-names>A</given-names></name><name name-style="western"><surname>Wei</surname><given-names>D</given-names></name><name name-style="western"><surname>Perera</surname><given-names>RH</given-names></name><name name-style="western"><surname>Manawasinghe</surname><given-names>IS</given-names></name><name name-style="western"><surname>Pem</surname><given-names>D</given-names></name><name name-style="western"><surname>Bundhun</surname><given-names>D</given-names></name><name name-style="western"><surname>Karunarathna</surname><given-names>A</given-names></name><name name-style="western"><surname>Ekanayaka</surname><given-names>AH</given-names></name><name name-style="western"><surname>Bao</surname><given-names>DF</given-names></name><name name-style="western"><surname>Li</surname><given-names>J</given-names></name><name name-style="western"><surname>Samarakoon</surname><given-names>MC</given-names></name><name name-style="western"><surname>Chaiwan</surname><given-names>N</given-names></name><name name-style="western"><surname>Lin</surname><given-names>CG</given-names></name><name name-style="western"><surname>Phutthacharoen</surname><given-names>K</given-names></name><name name-style="western"><surname>Zhang</surname><given-names>SN</given-names></name><name name-style="western"><surname>Senanayake</surname><given-names>IC</given-names></name><name name-style="western"><surname>Goonasekara</surname><given-names>ID</given-names></name><name name-style="western"><surname>Thambugala</surname><given-names>KM</given-names></name><name name-style="western"><surname>Phukhamsakda</surname><given-names>C</given-names></name><name name-style="western"><surname>Tennakoon</surname><given-names>DS</given-names></name><name name-style="western"><surname>Jiang</surname><given-names>HB</given-names></name><name name-style="western"><surname>Yang</surname><given-names>J</given-names></name><name name-style="western"><surname>Zeng</surname><given-names>M</given-names></name><name name-style="western"><surname>Huanraluek</surname><given-names>N</given-names></name><name name-style="western"><surname>Liu</surname><given-names>JK</given-names></name><name name-style="western"><surname>Wijesinghe</surname><given-names>SN</given-names></name><name name-style="western"><surname>Tian</surname><given-names>Q</given-names></name><name name-style="western"><surname>Tibpromma</surname><given-names>S</given-names></name><name name-style="western"><surname>Brahmanage</surname><given-names>RS</given-names></name><name name-style="western"><surname>Boonmee</surname><given-names>S</given-names></name><name name-style="western"><surname>Huang</surname><given-names>SK</given-names></name><name name-style="western"><surname>Thiyagaraja</surname><given-names>V</given-names></name><name name-style="western"><surname>Lu</surname><given-names>YZ</given-names></name><name name-style="western"><surname>Jayawardena</surname><given-names>RS</given-names></name><name name-style="western"><surname>Dong</surname><given-names>W</given-names></name><name name-style="western"><surname>Yang</surname><given-names>EF</given-names></name><name name-style="western"><surname>Singh</surname><given-names>SK</given-names></name><name name-style="western"><surname>Singh</surname><given-names>SM</given-names></name><name name-style="western"><surname>Rana</surname><given-names>S</given-names></name><name name-style="western"><surname>Lad</surname><given-names>SS</given-names></name><name name-style="western"><surname>Anand</surname><given-names>G</given-names></name><name name-style="western"><surname>Devadatha</surname><given-names>B</given-names></name><name name-style="western"><surname>Niranjan</surname><given-names>M</given-names></name><name name-style="western"><surname>Sarma</surname><given-names>VV</given-names></name><name name-style="western"><surname>Liimatainen</surname><given-names>K</given-names></name><name name-style="western"><surname>Aguirre-Hudson</surname><given-names>B</given-names></name><name name-style="western"><surname>Niskanen</surname><given-names>T</given-names></name><name name-style="western"><surname>Overall</surname><given-names>A</given-names></name><name name-style="western"><surname>Alvarenga</surname><given-names>RLM</given-names></name><name name-style="western"><surname>Gibertoni</surname><given-names>TB</given-names></name><name name-style="western"><surname>Pfliegler</surname><given-names>WP</given-names></name><name name-style="western"><surname>Horváth</surname><given-names>E</given-names></name><name name-style="western"><surname>Imre</surname><given-names>A</given-names></name><name name-style="western"><surname>Alves</surname><given-names>AL</given-names></name><name name-style="western"><surname>da Silva Santos</surname><given-names>AC</given-names></name><name name-style="western"><surname>Tiago</surname><given-names>PV</given-names></name><name name-style="western"><surname>Bulgakov</surname><given-names>TS</given-names></name><name name-style="western"><surname>Wanasinghe</surname><given-names>DN</given-names></name><name name-style="western"><surname>Bahkali</surname><given-names>AH</given-names></name><name name-style="western"><surname>Doilom</surname><given-names>M</given-names></name><name name-style="western"><surname>Elgorban</surname><given-names>AM</given-names></name><name name-style="western"><surname>Maharachchikumbura</surname><given-names>SSN</given-names></name><name name-style="western"><surname>Rajeshkumar</surname><given-names>KC</given-names></name><name name-style="western"><surname>Haelewaters</surname><given-names>D</given-names></name><name name-style="western"><surname>Mortimer</surname><given-names>PE</given-names></name><name name-style="western"><surname>Zhao</surname><given-names>Q</given-names></name><name name-style="western"><surname>Lumyong</surname><given-names>S</given-names></name><name name-style="western"><surname>Xu</surname><given-names>JC</given-names></name><name name-style="western"><surname>Sheng</surname><given-names>J</given-names></name></person-group> (<year>2020a</year>) <article-title>Fungal diversity notes 1151–1276: Taxonomic and phylogenetic contributions on genera and species of fungal taxa.</article-title><source>Fungal Diversity</source><volume>100</volume>(<issue>1</issue>): <fpage>5</fpage>–<lpage>277</lpage>. <ext-link xlink:href="10.1007/s13225-020-00439-5" ext-link-type="doi" xlink:type="simple">https://doi.org/10.1007/s13225-020-00439-5</ext-link></mixed-citation></ref><ref id="B84"><mixed-citation xmlns:xlink="http://www.w3.org/1999/xlink" xlink:type="simple"><person-group><name name-style="western"><surname>Tibpromma</surname><given-names>S</given-names></name><name name-style="western"><surname>Hyde</surname><given-names>KD</given-names></name><name name-style="western"><surname>McKenzie</surname><given-names>EHC</given-names></name><name name-style="western"><surname>Bhat</surname><given-names>DJ</given-names></name><name name-style="western"><surname>Phillips</surname><given-names>AJL</given-names></name><name name-style="western"><surname>Wanasinghe</surname><given-names>DN</given-names></name><name name-style="western"><surname>Samarakoon</surname><given-names>MC</given-names></name><name name-style="western"><surname>Jayawardena</surname><given-names>RS</given-names></name><name name-style="western"><surname>Dissanayake</surname><given-names>AJ</given-names></name><name name-style="western"><surname>Tennakoon</surname><given-names>DS</given-names></name><name name-style="western"><surname>Doilom</surname><given-names>M</given-names></name><name name-style="western"><surname>Phookamsak</surname><given-names>R</given-names></name><name name-style="western"><surname>Tang</surname><given-names>AMC</given-names></name><name name-style="western"><surname>Xu</surname><given-names>J</given-names></name><name name-style="western"><surname>Mortimer</surname><given-names>PE</given-names></name><name name-style="western"><surname>Promputtha</surname><given-names>I</given-names></name><name name-style="western"><surname>Maharachchikumbura</surname><given-names>SSN</given-names></name><name name-style="western"><surname>Khan</surname><given-names>S</given-names></name><name name-style="western"><surname>Karunarathna</surname><given-names>SC</given-names></name></person-group> (<year>2018</year>) <article-title>Fungal diversity notes 840–928: Micro-fungi associated with <tp:taxon-name><tp:taxon-name-part taxon-name-part-type="family">Pandanaceae</tp:taxon-name-part></tp:taxon-name>.</article-title><source>Fungal Diversity</source><volume>93</volume>(<issue>1</issue>): <fpage>1</fpage>–<lpage>160</lpage>. <ext-link xlink:href="10.1007/s13225-018-0408-6" ext-link-type="doi" xlink:type="simple">https://doi.org/10.1007/s13225-018-0408-6</ext-link></mixed-citation></ref><ref id="B51"><mixed-citation xmlns:xlink="http://www.w3.org/1999/xlink" xlink:type="simple"><person-group><name name-style="western"><surname>Li</surname><given-names>GJ</given-names></name><name name-style="western"><surname>Hyde</surname><given-names>KD</given-names></name><name name-style="western"><surname>Zhao</surname><given-names>RL</given-names></name><name name-style="western"><surname>Hongsanan</surname><given-names>S</given-names></name><name name-style="western"><surname>Abdel-Aziz</surname><given-names>FA</given-names></name><name name-style="western"><surname>Abdel-Wahab</surname><given-names>MA</given-names></name><name name-style="western"><surname>Alvarado</surname><given-names>P</given-names></name><name name-style="western"><surname>Alves-Silva</surname><given-names>G</given-names></name><name name-style="western"><surname>Ammirati</surname><given-names>JF</given-names></name><name name-style="western"><surname>Ariyawansa</surname><given-names>HA</given-names></name><name name-style="western"><surname>Baghela</surname><given-names>A</given-names></name><name name-style="western"><surname>Bahkali</surname><given-names>AH</given-names></name><name name-style="western"><surname>Beug</surname><given-names>M</given-names></name><name name-style="western"><surname>Bhat</surname><given-names>DJ</given-names></name><name name-style="western"><surname>Bojantchev</surname><given-names>D</given-names></name><name name-style="western"><surname>Boonpratuang</surname><given-names>T</given-names></name><name name-style="western"><surname>Bulgakov</surname><given-names>TS</given-names></name><name name-style="western"><surname>Camporesi</surname><given-names>E</given-names></name><name name-style="western"><surname>Boro</surname><given-names>MC</given-names></name><name name-style="western"><surname>Ceska</surname><given-names>O</given-names></name><name name-style="western"><surname>Chakraborty</surname><given-names>D</given-names></name><name name-style="western"><surname>Chen</surname><given-names>JJ</given-names></name><name name-style="western"><surname>Chethana</surname><given-names>KWT</given-names></name><name name-style="western"><surname>Chomnunti</surname><given-names>P</given-names></name><name name-style="western"><surname>Consiglio</surname><given-names>G</given-names></name><name name-style="western"><surname>Cui</surname><given-names>BK</given-names></name><name name-style="western"><surname>Dai</surname><given-names>DQ</given-names></name><name name-style="western"><surname>Dai</surname><given-names>YC</given-names></name><name name-style="western"><surname>Daranagama</surname><given-names>DA</given-names></name><name name-style="western"><surname>Das</surname><given-names>K</given-names></name><name name-style="western"><surname>Dayarathne</surname><given-names>MC</given-names></name><name name-style="western"><surname>De Crop</surname><given-names>E</given-names></name><name name-style="western"><surname>De Oliveira</surname><given-names>RJV</given-names></name><name name-style="western"><surname>de Souza</surname><given-names>CAF</given-names></name><name name-style="western"><surname>de Souza</surname><given-names>JI</given-names></name><name name-style="western"><surname>Dentinger</surname><given-names>BTM</given-names></name><name name-style="western"><surname>Dissanayake</surname><given-names>AJ</given-names></name><name name-style="western"><surname>Doilom</surname><given-names>M</given-names></name><name name-style="western"><surname>Drechsler-Santos</surname><given-names>ER</given-names></name><name name-style="western"><surname>Ghobad-Nejhad</surname><given-names>M</given-names></name><name name-style="western"><surname>Gilmore</surname><given-names>SP</given-names></name><name name-style="western"><surname>Góes-Neto</surname><given-names>A</given-names></name><name name-style="western"><surname>Gorczak</surname><given-names>M</given-names></name><name name-style="western"><surname>Haitjema</surname><given-names>CH</given-names></name><name name-style="western"><surname>Hapuarachchi</surname><given-names>KK</given-names></name><name name-style="western"><surname>Hashimoto</surname><given-names>A</given-names></name><name name-style="western"><surname>He</surname><given-names>MQ</given-names></name><name name-style="western"><surname>Henske</surname><given-names>JK</given-names></name><name name-style="western"><surname>Hirayama</surname><given-names>K</given-names></name><name name-style="western"><surname>Iribarren</surname><given-names>MJ</given-names></name><name name-style="western"><surname>Jayasiri</surname><given-names>SC</given-names></name><name name-style="western"><surname>Jayawardena</surname><given-names>RS</given-names></name><name name-style="western"><surname>Jeon</surname><given-names>SJ</given-names></name><name name-style="western"><surname>Jerônimo</surname><given-names>GH</given-names></name><name name-style="western"><surname>Jesus</surname><given-names>AL</given-names></name><name name-style="western"><surname>Jones</surname><given-names>EBG</given-names></name><name name-style="western"><surname>Kang</surname><given-names>JC</given-names></name><name name-style="western"><surname>Karunarathna</surname><given-names>SC</given-names></name><name name-style="western"><surname>Kirk</surname><given-names>PM</given-names></name><name name-style="western"><surname>Konta</surname><given-names>S</given-names></name><name name-style="western"><surname>Kuhnert</surname><given-names>E</given-names></name><name name-style="western"><surname>Langer</surname><given-names>E</given-names></name><name name-style="western"><surname>Lee</surname><given-names>HS</given-names></name><name name-style="western"><surname>Lee</surname><given-names>HB</given-names></name><name name-style="western"><surname>Li</surname><given-names>WJ</given-names></name><name name-style="western"><surname>Li</surname><given-names>XH</given-names></name><name name-style="western"><surname>Liimatainen</surname><given-names>K</given-names></name><name name-style="western"><surname>Lima</surname><given-names>DX</given-names></name><name name-style="western"><surname>Lin</surname><given-names>CG</given-names></name><name name-style="western"><surname>Liu</surname><given-names>JK</given-names></name><name name-style="western"><surname>Liu</surname><given-names>XZ</given-names></name><name name-style="western"><surname>Liu</surname><given-names>ZY</given-names></name><name name-style="western"><surname>Luangsa-ard</surname><given-names>JJ</given-names></name><name name-style="western"><surname>Lücking</surname><given-names>R</given-names></name><name name-style="western"><surname>Lumbsch</surname><given-names>HT</given-names></name><name name-style="western"><surname>Lumyong</surname><given-names>S</given-names></name><name name-style="western"><surname>Leaño</surname><given-names>EM</given-names></name><name name-style="western"><surname>Marano</surname><given-names>AV</given-names></name><name name-style="western"><surname>Matsumura</surname><given-names>M</given-names></name><name name-style="western"><surname>McKenzie</surname><given-names>EHC</given-names></name><name name-style="western"><surname>Mongkolsamrit</surname><given-names>S</given-names></name><name name-style="western"><surname>Mortimer</surname><given-names>PE</given-names></name><name name-style="western"><surname>Nguyen</surname><given-names>TTT</given-names></name><name name-style="western"><surname>Niskanen</surname><given-names>T</given-names></name><name name-style="western"><surname>Norphanphoun</surname><given-names>C</given-names></name><name name-style="western"><surname>O’Malley</surname><given-names>MA</given-names></name><name name-style="western"><surname>Parnmen</surname><given-names>S</given-names></name><name name-style="western"><surname>Pawłowska</surname><given-names>J</given-names></name><name name-style="western"><surname>Perera</surname><given-names>RH</given-names></name><name name-style="western"><surname>Phookamsak</surname><given-names>R</given-names></name><name name-style="western"><surname>Phukhamsakda</surname><given-names>C</given-names></name><name name-style="western"><surname>Pires-Zottarelli</surname><given-names>CLA</given-names></name><name name-style="western"><surname>Raspé</surname><given-names>O</given-names></name><name name-style="western"><surname>Reck</surname><given-names>MA</given-names></name><name name-style="western"><surname>Rocha</surname><given-names>SCO</given-names></name><name name-style="western"><surname>de Santiago</surname><given-names>ALCMA</given-names></name><name name-style="western"><surname>Senanayake</surname><given-names>IC</given-names></name><name name-style="western"><surname>Setti</surname><given-names>L</given-names></name><name name-style="western"><surname>Shang</surname><given-names>QJ</given-names></name><name name-style="western"><surname>Singh</surname><given-names>SK</given-names></name><name name-style="western"><surname>Sir</surname><given-names>EB</given-names></name><name name-style="western"><surname>Solomon</surname><given-names>KV</given-names></name><name name-style="western"><surname>Song</surname><given-names>J</given-names></name><name name-style="western"><surname>Srikitikulchai</surname><given-names>P</given-names></name><name name-style="western"><surname>Stadler</surname><given-names>M</given-names></name><name name-style="western"><surname>Suetrong</surname><given-names>S</given-names></name><name name-style="western"><surname>Takahashi</surname><given-names>H</given-names></name><name name-style="western"><surname>Takahashi</surname><given-names>T</given-names></name><name name-style="western"><surname>Tanaka</surname><given-names>K</given-names></name><name name-style="western"><surname>Tang</surname><given-names>LP</given-names></name><name name-style="western"><surname>Thambugala</surname><given-names>KM</given-names></name><name name-style="western"><surname>Thanakitpipattana</surname><given-names>D</given-names></name><name name-style="western"><surname>Theodorou</surname><given-names>MK</given-names></name><name name-style="western"><surname>Thongbai</surname><given-names>B</given-names></name><name name-style="western"><surname>Thummarukcharoen</surname><given-names>T</given-names></name><name name-style="western"><surname>Tian</surname><given-names>Q</given-names></name><name name-style="western"><surname>Tibpromma</surname><given-names>S</given-names></name><name name-style="western"><surname>Verbeken</surname><given-names>A</given-names></name><name name-style="western"><surname>Vizzini</surname><given-names>A</given-names></name><name name-style="western"><surname>Vlasák</surname><given-names>J</given-names></name><name name-style="western"><surname>Voigt</surname><given-names>K</given-names></name><name name-style="western"><surname>Wanasinghe</surname><given-names>DN</given-names></name><name name-style="western"><surname>Wang</surname><given-names>Y</given-names></name><name name-style="western"><surname>Weerakoon</surname><given-names>G</given-names></name><name name-style="western"><surname>Wen</surname><given-names>HA</given-names></name><name name-style="western"><surname>Wen</surname><given-names>TC</given-names></name><name name-style="western"><surname>Wijayawardene</surname><given-names>NN</given-names></name><name name-style="western"><surname>Wongkanoun</surname><given-names>S</given-names></name><name name-style="western"><surname>Wrzosek</surname><given-names>M</given-names></name><name name-style="western"><surname>Xiao</surname><given-names>YP</given-names></name><name name-style="western"><surname>Xu</surname><given-names>JC</given-names></name><name name-style="western"><surname>Yan</surname><given-names>JY</given-names></name><name name-style="western"><surname>Yang</surname><given-names>J</given-names></name><name name-style="western"><surname>Da Yang</surname><given-names>S</given-names></name><name name-style="western"><surname>Hu</surname><given-names>Y</given-names></name><name name-style="western"><surname>Zhang</surname><given-names>JF</given-names></name><name name-style="western"><surname>Zhao</surname><given-names>J</given-names></name><name name-style="western"><surname>Zhou</surname><given-names>LW</given-names></name><name name-style="western"><surname>Peršoh</surname><given-names>D</given-names></name><name name-style="western"><surname>Phillips</surname><given-names>AJL</given-names></name><name name-style="western"><surname>Maharachchikumbura</surname><given-names>SSN</given-names></name></person-group> (<year>2016</year>) <article-title>Fungal diversity notes 253–366: Taxonomic and phylogenetic contributions to fungal taxa.</article-title><source>Fungal Diversity</source><volume>78</volume>(<issue>1</issue>): <fpage>1</fpage>–<lpage>237</lpage>. <ext-link xlink:href="10.1007/s13225-016-0366-9" ext-link-type="doi" xlink:type="simple">https://doi.org/10.1007/s13225-016-0366-9</ext-link></mixed-citation></ref><ref id="B93"><mixed-citation xmlns:xlink="http://www.w3.org/1999/xlink" xlink:type="simple"><person-group><name name-style="western"><surname>Yu</surname><given-names>XD</given-names></name><name name-style="western"><surname>Zhang</surname><given-names>SN</given-names></name><name name-style="western"><surname>Liu</surname><given-names>JK</given-names></name></person-group> (<year>2022</year>) <article-title>Morpho-phylogenetic evidence reveals novel pleosporalean taxa from Sichuan Province, China.</article-title><source>Journal of <tp:taxon-name><tp:taxon-name-part taxon-name-part-type="kingdom">Fungi</tp:taxon-name-part></tp:taxon-name> (Basel, Switzerland)</source><volume>8</volume>(<issue>7</issue>): <fpage>720</fpage>. <ext-link xlink:href="10.3390/jof8070720" ext-link-type="doi" xlink:type="simple">https://doi.org/10.3390/jof8070720</ext-link></mixed-citation></ref><ref id="B28"><mixed-citation xmlns:xlink="http://www.w3.org/1999/xlink" xlink:type="simple"><person-group><name name-style="western"><surname>Hatakeyama</surname><given-names>S</given-names></name><name name-style="western"><surname>Tanaka</surname><given-names>K</given-names></name><name name-style="western"><surname>Harada</surname><given-names>Y</given-names></name></person-group> (<year>2005</year>) <article-title>Bambusicolous fungi in Japan (5): Three species of <italic><tp:taxon-name><tp:taxon-name-part taxon-name-part-type="genus">Tetraploa</tp:taxon-name-part></tp:taxon-name></italic>.</article-title><source>Mycoscience</source><volume>46</volume>(<issue>3</issue>): <fpage>196</fpage>–<lpage>200</lpage>. <ext-link xlink:href="10.1007/S10267-005-0233-0" ext-link-type="doi" xlink:type="simple">https://doi.org/10.1007/S10267-005-0233-0</ext-link></mixed-citation></ref><ref id="B68"><mixed-citation xmlns:xlink="http://www.w3.org/1999/xlink" xlink:type="simple"><person-group><name name-style="western"><surname>Rifai</surname><given-names>MA</given-names></name><name name-style="western"><surname>Zainuddin</surname><given-names>H</given-names></name><name name-style="western"><surname>Cholil</surname><given-names>A</given-names></name></person-group> (<year>2014</year>) <article-title>The Javanese species of <italic><tp:taxon-name><tp:taxon-name-part taxon-name-part-type="genus">Tetraploa</tp:taxon-name-part></tp:taxon-name></italic>.</article-title><source>Reinwardtia</source><volume>10</volume>(<issue>4</issue>): <fpage>419</fpage>–<lpage>423</lpage>.</mixed-citation></ref><ref id="B3"><mixed-citation xmlns:xlink="http://www.w3.org/1999/xlink" xlink:type="simple"><person-group><name name-style="western"><surname>Ariyawansa</surname><given-names>HA</given-names></name><name name-style="western"><surname>Hyde</surname><given-names>KD</given-names></name><name name-style="western"><surname>Jayasiri</surname><given-names>SC</given-names></name><name name-style="western"><surname>Buyck</surname><given-names>B</given-names></name><name name-style="western"><surname>Chethana</surname><given-names>KWT</given-names></name><name name-style="western"><surname>Dai</surname><given-names>DQ</given-names></name><name name-style="western"><surname>Dai</surname><given-names>YC</given-names></name><name name-style="western"><surname>Daranagama</surname><given-names>DA</given-names></name><name name-style="western"><surname>Jayawardena</surname><given-names>RS</given-names></name><name name-style="western"><surname>Lücking</surname><given-names>R</given-names></name><name name-style="western"><surname>Ghobad-Nejhad</surname><given-names>M</given-names></name><name name-style="western"><surname>Niskanen</surname><given-names>T</given-names></name><name name-style="western"><surname>Thambugala</surname><given-names>KM</given-names></name><name name-style="western"><surname>Voigt</surname><given-names>K</given-names></name><name name-style="western"><surname>Zhao</surname><given-names>RL</given-names></name><name name-style="western"><surname>Li</surname><given-names>GJ</given-names></name><name name-style="western"><surname>Doilom</surname><given-names>M</given-names></name><name name-style="western"><surname>Boonmee</surname><given-names>S</given-names></name><name name-style="western"><surname>Yang</surname><given-names>ZL</given-names></name><name name-style="western"><surname>Cai</surname><given-names>Q</given-names></name><name name-style="western"><surname>Cui</surname><given-names>YY</given-names></name><name name-style="western"><surname>Bahkali</surname><given-names>AH</given-names></name><name name-style="western"><surname>Chen</surname><given-names>J</given-names></name><name name-style="western"><surname>Cui</surname><given-names>BK</given-names></name><name name-style="western"><surname>Chen</surname><given-names>JJ</given-names></name><name name-style="western"><surname>Dayarathne</surname><given-names>MC</given-names></name><name name-style="western"><surname>Dissanayake</surname><given-names>AJ</given-names></name><name name-style="western"><surname>Ekanayaka</surname><given-names>AH</given-names></name><name name-style="western"><surname>Hashimoto</surname><given-names>A</given-names></name><name name-style="western"><surname>Hongsanan</surname><given-names>S</given-names></name><name name-style="western"><surname>Jones</surname><given-names>EBG</given-names></name><name name-style="western"><surname>Larsson</surname><given-names>E</given-names></name><name name-style="western"><surname>Li</surname><given-names>WJ</given-names></name><name name-style="western"><surname>Li</surname><given-names>QR</given-names></name><name name-style="western"><surname>Liu</surname><given-names>JK</given-names></name><name name-style="western"><surname>Luo</surname><given-names>ZL</given-names></name><name name-style="western"><surname>Maharachchikumbura</surname><given-names>SSN</given-names></name><name name-style="western"><surname>Mapook</surname><given-names>A</given-names></name><name name-style="western"><surname>McKenzie</surname><given-names>EHC</given-names></name><name name-style="western"><surname>Norphanphoun</surname><given-names>C</given-names></name><name name-style="western"><surname>Konta</surname><given-names>S</given-names></name><name name-style="western"><surname>Pang</surname><given-names>KL</given-names></name><name name-style="western"><surname>Perera</surname><given-names>RH</given-names></name><name name-style="western"><surname>Phookamsak</surname><given-names>R</given-names></name><name name-style="western"><surname>Phukhamsakda</surname><given-names>C</given-names></name><name name-style="western"><surname>Pinruan</surname><given-names>U</given-names></name><name name-style="western"><surname>Randrianjohany</surname><given-names>E</given-names></name><name name-style="western"><surname>Singtripop</surname><given-names>C</given-names></name><name name-style="western"><surname>Tanaka</surname><given-names>K</given-names></name><name name-style="western"><surname>Tian</surname><given-names>CM</given-names></name><name name-style="western"><surname>Tibpromma</surname><given-names>S</given-names></name><name name-style="western"><surname>Abdel-Wahab</surname><given-names>MA</given-names></name><name name-style="western"><surname>Wanasinghe</surname><given-names>DN</given-names></name><name name-style="western"><surname>Wijayawardene</surname><given-names>NN</given-names></name><name name-style="western"><surname>Zhang</surname><given-names>JF</given-names></name><name name-style="western"><surname>Zhang</surname><given-names>H</given-names></name><name name-style="western"><surname>Abdel-Aziz</surname><given-names>FA</given-names></name><name name-style="western"><surname>Wedin</surname><given-names>M</given-names></name><name name-style="western"><surname>Westberg</surname><given-names>M</given-names></name><name name-style="western"><surname>Ammirati</surname><given-names>JF</given-names></name><name name-style="western"><surname>Bulgakov</surname><given-names>TS</given-names></name><name name-style="western"><surname>Lima</surname><given-names>DX</given-names></name><name name-style="western"><surname>Callaghan</surname><given-names>TM</given-names></name><name name-style="western"><surname>Callac</surname><given-names>P</given-names></name><name name-style="western"><surname>Chang</surname><given-names>CH</given-names></name><name name-style="western"><surname>Coca</surname><given-names>LF</given-names></name><name name-style="western"><surname>Dal-Forno</surname><given-names>M</given-names></name><name name-style="western"><surname>Dollhofer</surname><given-names>V</given-names></name><name name-style="western"><surname>Fliegerová</surname><given-names>K</given-names></name><name name-style="western"><surname>Greiner</surname><given-names>K</given-names></name><name name-style="western"><surname>Griffith</surname><given-names>GW</given-names></name><name name-style="western"><surname>Ho</surname><given-names>HM</given-names></name><name name-style="western"><surname>Hofstetter</surname><given-names>V</given-names></name><name name-style="western"><surname>Jeewon</surname><given-names>R</given-names></name><name name-style="western"><surname>Kang</surname><given-names>JC</given-names></name><name name-style="western"><surname>Wen</surname><given-names>TC</given-names></name><name name-style="western"><surname>Kirk</surname><given-names>PM</given-names></name><name name-style="western"><surname>Kytövuori</surname><given-names>I</given-names></name><name name-style="western"><surname>Lawrey</surname><given-names>JD</given-names></name><name name-style="western"><surname>Xing</surname><given-names>J</given-names></name><name name-style="western"><surname>Li</surname><given-names>H</given-names></name><name name-style="western"><surname>Liu</surname><given-names>ZY</given-names></name><name name-style="western"><surname>Liu</surname><given-names>XZ</given-names></name><name name-style="western"><surname>Liimatainen</surname><given-names>K</given-names></name><name name-style="western"><surname>Lumbsch</surname><given-names>HT</given-names></name><name name-style="western"><surname>Matsumura</surname><given-names>M</given-names></name><name name-style="western"><surname>Moncada</surname><given-names>B</given-names></name><name name-style="western"><surname>Nuankaew</surname><given-names>S</given-names></name><name name-style="western"><surname>Parnmen</surname><given-names>S</given-names></name><name name-style="western"><surname>de Azevedo Santiago</surname><given-names>ALCM</given-names></name><name name-style="western"><surname>Sommai</surname><given-names>S</given-names></name><name name-style="western"><surname>Song</surname><given-names>Y</given-names></name><name name-style="western"><surname>de Souza</surname><given-names>CAF</given-names></name><name name-style="western"><surname>de Souza-Motta</surname><given-names>CM</given-names></name><name name-style="western"><surname>Su</surname><given-names>HY</given-names></name><name name-style="western"><surname>Suetrong</surname><given-names>S</given-names></name><name name-style="western"><surname>Wang</surname><given-names>Y</given-names></name><name name-style="western"><surname>Wei</surname><given-names>SF</given-names></name><name name-style="western"><surname>Wen</surname><given-names>TC</given-names></name><name name-style="western"><surname>Yuan</surname><given-names>HS</given-names></name><name name-style="western"><surname>Zhou</surname><given-names>LW</given-names></name><name name-style="western"><surname>Réblová</surname><given-names>M</given-names></name><name name-style="western"><surname>Fournier</surname><given-names>J</given-names></name><name name-style="western"><surname>Camporesi</surname><given-names>E</given-names></name><name name-style="western"><surname>Luangsa-ard</surname><given-names>JJ</given-names></name><name name-style="western"><surname>Tasanathai</surname><given-names>K</given-names></name><name name-style="western"><surname>Khonsanit</surname><given-names>A</given-names></name><name name-style="western"><surname>Thanakitpipattana</surname><given-names>D</given-names></name><name name-style="western"><surname>Somrithipol</surname><given-names>S</given-names></name><name name-style="western"><surname>Diederich</surname><given-names>P</given-names></name><name name-style="western"><surname>Millanes</surname><given-names>AM</given-names></name><name name-style="western"><surname>Common</surname><given-names>RS</given-names></name><name name-style="western"><surname>Stadler</surname><given-names>M</given-names></name><name name-style="western"><surname>Yan</surname><given-names>JY</given-names></name><name name-style="western"><surname>Li</surname><given-names>X</given-names></name><name name-style="western"><surname>Lee</surname><given-names>HW</given-names></name><name name-style="western"><surname>Nguyen</surname><given-names>TTT</given-names></name><name name-style="western"><surname>Lee</surname><given-names>HB</given-names></name><name name-style="western"><surname>Battistin</surname><given-names>E</given-names></name><name name-style="western"><surname>Marsico</surname><given-names>O</given-names></name><name name-style="western"><surname>Vizzini</surname><given-names>A</given-names></name><name name-style="western"><surname>Vila</surname><given-names>J</given-names></name><name name-style="western"><surname>Ercole</surname><given-names>E</given-names></name><name name-style="western"><surname>Eberhardt</surname><given-names>U</given-names></name><name name-style="western"><surname>Simonini</surname><given-names>G</given-names></name><name name-style="western"><surname>Wen</surname><given-names>HA</given-names></name><name name-style="western"><surname>Chen</surname><given-names>XH</given-names></name><name name-style="western"><surname>Miettinen</surname><given-names>O</given-names></name><name name-style="western"><surname>Spirin</surname><given-names>V Hernawati</given-names></name></person-group> (<year>2015</year>) <article-title>Fungal diversity notes 111–252 – Taxonomic and phylogenetic contributions to fungal taxa.</article-title><source>Fungal Diversity</source><volume>75</volume>(<issue>1</issue>): <fpage>27</fpage>–<lpage>274</lpage>. <ext-link xlink:href="10.1007/s13225-015-0346-5" ext-link-type="doi" xlink:type="simple">https://doi.org/10.1007/s13225-015-0346-5</ext-link></mixed-citation></ref><ref id="B66"><mixed-citation xmlns:xlink="http://www.w3.org/1999/xlink" xlink:type="simple"><person-group><name name-style="western"><surname>Rao</surname><given-names>VG</given-names></name><name name-style="western"><surname>Reddy</surname><given-names>KA</given-names></name></person-group> (<year>1981</year>) <article-title>Two new <tp:taxon-name><tp:taxon-name-part taxon-name-part-type="above-genus">Hyphomycetes</tp:taxon-name-part></tp:taxon-name>.</article-title><source>Iranian Journal of Botany</source><volume>4</volume>(<issue>1</issue>): <fpage>108</fpage>–<lpage>114</lpage>.</mixed-citation></ref><ref id="B95"><mixed-citation xmlns:xlink="http://www.w3.org/1999/xlink" xlink:type="simple"><person-group><name name-style="western"><surname>Zhang</surname><given-names>K</given-names></name><name name-style="western"><surname>Ma</surname><given-names>LG</given-names></name><name name-style="western"><surname>Zhang</surname><given-names>XG</given-names></name></person-group> (<year>2009</year>) <article-title>New species and records of <italic><tp:taxon-name><tp:taxon-name-part taxon-name-part-type="genus">Shrungabeeja</tp:taxon-name-part></tp:taxon-name></italic> from southern China.</article-title><source>Mycologia</source><volume>101</volume>(<issue>4</issue>): <fpage>573</fpage>–<lpage>578</lpage>. <ext-link xlink:href="10.3852/09-006" ext-link-type="doi" xlink:type="simple">https://doi.org/10.3852/09-006</ext-link></mixed-citation></ref><ref id="B48"><mixed-citation xmlns:xlink="http://www.w3.org/1999/xlink" xlink:type="simple"><person-group><name name-style="western"><surname>Kirschner</surname><given-names>R</given-names></name><name name-style="western"><surname>Villarreal</surname><given-names>RV</given-names></name><name name-style="western"><surname>Hofmann</surname><given-names>TA</given-names></name></person-group> (<year>2017</year>) <article-title>A new species of <italic><tp:taxon-name><tp:taxon-name-part taxon-name-part-type="genus">Shrungabeeja</tp:taxon-name-part></tp:taxon-name></italic> (<tp:taxon-name><tp:taxon-name-part taxon-name-part-type="family">Tetraplosphaeriaceae</tp:taxon-name-part></tp:taxon-name>) and new records of saprobic dematiaceous hyphomycetes on <tp:taxon-name><tp:taxon-name-part taxon-name-part-type="genus">Poaceae</tp:taxon-name-part></tp:taxon-name> from the high mountains of Panama.</article-title><source>Sydowia</source><volume>69</volume>: <fpage>153</fpage>–<lpage>160</lpage>.</mixed-citation></ref><ref id="B92"><mixed-citation xmlns:xlink="http://www.w3.org/1999/xlink" xlink:type="simple"><person-group><name name-style="western"><surname>Yang</surname><given-names>J</given-names></name><name name-style="western"><surname>Liu</surname><given-names>LL</given-names></name><name name-style="western"><surname>Jones</surname><given-names>EG</given-names></name><name name-style="western"><surname>Hyde</surname><given-names>KD</given-names></name><name name-style="western"><surname>Liu</surname><given-names>ZY</given-names></name><name name-style="western"><surname>Bao</surname><given-names>DF</given-names></name><name name-style="western"><surname>Liu</surname><given-names>NG</given-names></name><name name-style="western"><surname>Li</surname><given-names>WL</given-names></name><name name-style="western"><surname>Sheng</surname><given-names>HW</given-names></name><name name-style="western"><surname>Yu</surname><given-names>XD</given-names></name><name name-style="western"><surname>Liu</surname><given-names>JK</given-names></name></person-group> (<year>2023</year>) <article-title>Freshwater fungi from karst landscapes in China and Thailand.</article-title><source>Fungal Diversity</source><volume>119</volume>(<issue>1</issue>): <fpage>1</fpage>–<lpage>212</lpage>. <ext-link xlink:href="10.1007/s13225-023-00514-7" ext-link-type="doi" xlink:type="simple">https://doi.org/10.1007/s13225-023-00514-7</ext-link></mixed-citation></ref><ref id="B2"><mixed-citation xmlns:xlink="http://www.w3.org/1999/xlink" xlink:type="simple"><person-group><name name-style="western"><surname>Arambarri</surname><given-names>A</given-names></name><name name-style="western"><surname>Cabello</surname><given-names>M</given-names></name><name name-style="western"><surname>Mengascini</surname><given-names>A</given-names></name></person-group> (<year>1987</year>) <article-title>New hyphomycetes from Santiago River. II. (Buenos Aires Province, Argentina).</article-title><source>Mycotaxon</source><volume>30</volume>: <fpage>263</fpage>–<lpage>267</lpage>.</mixed-citation></ref><ref id="B49"><mixed-citation xmlns:xlink="http://www.w3.org/1999/xlink" xlink:type="simple"><person-group><name name-style="western"><surname>Li</surname><given-names>WL</given-names></name><name name-style="western"><surname>Bao</surname><given-names>DF</given-names></name><name name-style="western"><surname>Bhat</surname><given-names>DJ</given-names></name><name name-style="western"><surname>Su</surname><given-names>HY</given-names></name></person-group> (<year>2020</year>) <article-title><italic><tp:taxon-name><tp:taxon-name-part taxon-name-part-type="genus">Tetraploa</tp:taxon-name-part><tp:taxon-name-part taxon-name-part-type="species">aquatica</tp:taxon-name-part></tp:taxon-name></italic> (<tp:taxon-name><tp:taxon-name-part taxon-name-part-type="family">Tetraplosphaeriaceae</tp:taxon-name-part></tp:taxon-name>), a new freshwater fungal species from Yunnan Province, China.</article-title><source>Phytotaxa</source><volume>459</volume>(<issue>2</issue>): <fpage>181</fpage>–<lpage>189</lpage>. <ext-link xlink:href="10.11646/phytotaxa.459.2.8" ext-link-type="doi" xlink:type="simple">https://doi.org/10.11646/phytotaxa.459.2.8</ext-link></mixed-citation></ref><ref id="B19"><mixed-citation xmlns:xlink="http://www.w3.org/1999/xlink" xlink:type="simple"><person-group><name name-style="western"><surname>Ellis</surname><given-names>MB</given-names></name></person-group> (<year>1971</year>) Dematiaceous hyphomycetes. Dematiaceous hyphomycetes.</mixed-citation></ref><ref id="B76"><mixed-citation xmlns:xlink="http://www.w3.org/1999/xlink" xlink:type="simple"><person-group><name name-style="western"><surname>Senwanna</surname><given-names>C</given-names></name><name name-style="western"><surname>Mapook</surname><given-names>A</given-names></name><name name-style="western"><surname>Samarakoon</surname><given-names>MC</given-names></name><name name-style="western"><surname>Karunarathna</surname><given-names>A</given-names></name><name name-style="western"><surname>Wang</surname><given-names>Y</given-names></name><name name-style="western"><surname>Tang</surname><given-names>AMC</given-names></name><name name-style="western"><surname>Haituk</surname><given-names>S</given-names></name><name name-style="western"><surname>Suwannarach</surname><given-names>N</given-names></name><name name-style="western"><surname>Hyde</surname><given-names>KD</given-names></name><name name-style="western"><surname>Cheewangkoon</surname><given-names>R</given-names></name></person-group> (<year>2021</year>) <article-title><tp:taxon-name><tp:taxon-name-part taxon-name-part-type="class">Ascomycetes</tp:taxon-name-part></tp:taxon-name> on Para rubber (<italic><tp:taxon-name><tp:taxon-name-part taxon-name-part-type="genus">Hevea</tp:taxon-name-part><tp:taxon-name-part taxon-name-part-type="species">brasiliensis</tp:taxon-name-part></tp:taxon-name></italic>).</article-title><source>Mycosphere</source><volume>12</volume>(<issue>1</issue>): <fpage>1334</fpage>–<lpage>1512</lpage>. <ext-link xlink:href="10.5943/mycosphere/12/1/18" ext-link-type="doi" xlink:type="simple">https://doi.org/10.5943/mycosphere/12/1/18</ext-link></mixed-citation></ref><ref id="B64"><mixed-citation xmlns:xlink="http://www.w3.org/1999/xlink" xlink:type="simple"><person-group><name name-style="western"><surname>Phookamsak</surname><given-names>R</given-names></name><name name-style="western"><surname>Jiang</surname><given-names>HB</given-names></name><name name-style="western"><surname>Suwannarach</surname><given-names>N</given-names></name><name name-style="western"><surname>Lumyong</surname><given-names>S</given-names></name><name name-style="western"><surname>Xu</surname><given-names>JC</given-names></name><name name-style="western"><surname>Xu</surname><given-names>S</given-names></name><name name-style="western"><surname>Liao</surname><given-names>CF</given-names></name><name name-style="western"><surname>Chomnunti</surname><given-names>P</given-names></name></person-group> (<year>2022</year>) Bambusicolous fungi in pleosporales: Introducing four novel taxa and a new habitat record for <italic><tp:taxon-name><tp:taxon-name-part taxon-name-part-type="genus">Anastomitrabeculia</tp:taxon-name-part><tp:taxon-name-part taxon-name-part-type="species">didymospora</tp:taxon-name-part></tp:taxon-name></italic>. Journal of <tp:taxon-name><tp:taxon-name-part taxon-name-part-type="kingdom">Fungi</tp:taxon-name-part></tp:taxon-name> (Basel, Switzerland) 8(6, no. 630): 1–35. <ext-link xlink:href="10.3390/jof8060630" ext-link-type="doi" xlink:type="simple">https://doi.org/10.3390/jof8060630</ext-link></mixed-citation></ref><ref id="B57"><mixed-citation xmlns:xlink="http://www.w3.org/1999/xlink" xlink:type="simple"><person-group><name name-style="western"><surname>Matsushima</surname><given-names>K</given-names></name><name name-style="western"><surname>Matsushima</surname><given-names>T</given-names></name></person-group> (<year>1996</year>) <article-title>Fragmenta Mycologica II.</article-title><source>Matsushima Mycological Memoirs</source><volume>9</volume>: <fpage>31</fpage>–<lpage>40</lpage>.</mixed-citation></ref><ref id="B65"><mixed-citation xmlns:xlink="http://www.w3.org/1999/xlink" xlink:type="simple"><person-group><name name-style="western"><surname>Pratibha</surname><given-names>J</given-names></name><name name-style="western"><surname>Bhat</surname><given-names>DJ</given-names></name></person-group> (<year>2008</year>) <article-title>New and unusual fungi from Mahabaleshwar, India.</article-title><source>Mycotaxon</source><volume>105</volume>: <fpage>423</fpage>–<lpage>431</lpage>.</mixed-citation></ref><ref id="B71"><mixed-citation xmlns:xlink="http://www.w3.org/1999/xlink" xlink:type="simple"><person-group><name name-style="western"><surname>Saxena</surname><given-names>RK</given-names></name><name name-style="western"><surname>Sarkar</surname><given-names>S</given-names></name></person-group> (<year>1986</year>) <article-title>Morphological study of <italic><tp:taxon-name><tp:taxon-name-part taxon-name-part-type="genus">Frasnacritetrus</tp:taxon-name-part><tp:taxon-name-part taxon-name-part-type="species">taugourdeau</tp:taxon-name-part></tp:taxon-name></italic> emend. From tertiary sediments of himachal pradesh, India.</article-title><source>Review of Palaeobotany and Palynology</source><volume>46</volume>(<issue>3–4</issue>): <fpage>209</fpage>–<lpage>225</lpage>. <ext-link xlink:href="10.1016/0034-6667(86)90015-1" ext-link-type="doi" xlink:type="simple">https://doi.org/10.1016/0034-6667(86)90015-1</ext-link></mixed-citation></ref><ref id="B25"><mixed-citation xmlns:xlink="http://www.w3.org/1999/xlink" xlink:type="simple"><person-group><name name-style="western"><surname>Gupta</surname><given-names>A</given-names></name></person-group> (<year>2002</year>) Algal/fungal spores from Early Tertiary sediments of Sirmaur District, Himachal Pradesh, India. Tertiary Research 21(1/4): 128–154.</mixed-citation></ref><ref id="B85"><mixed-citation xmlns:xlink="http://www.w3.org/1999/xlink" xlink:type="simple"><person-group><name name-style="western"><surname>Tracy</surname><given-names>SM</given-names></name><name name-style="western"><surname>Earle</surname><given-names>FS</given-names></name></person-group> (<year>1895</year>) <article-title>New species of parasitic fungi.</article-title><source>Bulletin of the Torrey Botanical Club</source><volume>22</volume>(<issue>4</issue>): <fpage>174</fpage>–<lpage>208</lpage>. <ext-link xlink:href="10.2307/2477854" ext-link-type="doi" xlink:type="simple">https://doi.org/10.2307/2477854</ext-link></mixed-citation></ref><ref id="B10"><mixed-citation xmlns:xlink="http://www.w3.org/1999/xlink" xlink:type="simple"><person-group><name name-style="western"><surname>Cooke</surname><given-names>MC</given-names></name><name name-style="western"><surname>Ellis</surname><given-names>JB</given-names></name></person-group> (<year>1879</year>) <article-title>New Jersey fungi.</article-title><source>Grevillea</source><volume>8</volume>(<issue>45</issue>): <fpage>11</fpage>–<lpage>16</lpage>. <ext-link xlink:href="10.1086/326617" ext-link-type="doi" xlink:type="simple">https://doi.org/10.1086/326617</ext-link></mixed-citation></ref><ref id="B11"><mixed-citation xmlns:xlink="http://www.w3.org/1999/xlink" xlink:type="simple"><person-group><name name-style="western"><surname>Crous</surname><given-names>PW</given-names></name><name name-style="western"><surname>Cowan</surname><given-names>DA</given-names></name><name name-style="western"><surname>Maggs-Kölling</surname><given-names>G</given-names></name><name name-style="western"><surname>Yilmaz</surname><given-names>N</given-names></name><name name-style="western"><surname>Thangavel</surname><given-names>R</given-names></name><name name-style="western"><surname>Wingfield</surname><given-names>MJ</given-names></name><name name-style="western"><surname>Noordeloos</surname><given-names>ME</given-names></name><name name-style="western"><surname>Dima</surname><given-names>B</given-names></name><name name-style="western"><surname>Brandrud</surname><given-names>TE</given-names></name><name name-style="western"><surname>Jansen</surname><given-names>GM</given-names></name><name name-style="western"><surname>Morozova</surname><given-names>OV</given-names></name><name name-style="western"><surname>Vila</surname><given-names>J</given-names></name><name name-style="western"><surname>Shivas</surname><given-names>RG</given-names></name><name name-style="western"><surname>Tan</surname><given-names>YP</given-names></name><name name-style="western"><surname>Bishop-Hurley</surname><given-names>S</given-names></name><name name-style="western"><surname>Lacey</surname><given-names>E</given-names></name><name name-style="western"><surname>Marney</surname><given-names>TS</given-names></name><name name-style="western"><surname>Larsson</surname><given-names>E</given-names></name><name name-style="western"><surname>Le Floch</surname><given-names>G</given-names></name><name name-style="western"><surname>Lombard</surname><given-names>L</given-names></name><name name-style="western"><surname>Nodet</surname><given-names>P</given-names></name><name name-style="western"><surname>Hubka</surname><given-names>V</given-names></name><name name-style="western"><surname>Alvarado</surname><given-names>P</given-names></name><name name-style="western"><surname>Berraf-Tebbal</surname><given-names>A</given-names></name><name name-style="western"><surname>Reyes</surname><given-names>JD</given-names></name><name name-style="western"><surname>Delgado</surname><given-names>G</given-names></name><name name-style="western"><surname>Eichmeier</surname><given-names>A</given-names></name><name name-style="western"><surname>Jordal</surname><given-names>JB</given-names></name><name name-style="western"><surname>Kachalkin</surname><given-names>AV</given-names></name><name name-style="western"><surname>Kubátová</surname><given-names>A</given-names></name><name name-style="western"><surname>Maciá-Vicente</surname><given-names>JG</given-names></name><name name-style="western"><surname>Malysheva</surname><given-names>EF</given-names></name><name name-style="western"><surname>Papp</surname><given-names>V</given-names></name><name name-style="western"><surname>Rajeshkumar</surname><given-names>KC</given-names></name><name name-style="western"><surname>Sharma</surname><given-names>A</given-names></name><name name-style="western"><surname>Spetik</surname><given-names>M</given-names></name><name name-style="western"><surname>Szabóová</surname><given-names>D</given-names></name><name name-style="western"><surname>Tomashevskaya</surname><given-names>MA</given-names></name><name name-style="western"><surname>Abad</surname><given-names>JA</given-names></name><name name-style="western"><surname>Abad</surname><given-names>ZG</given-names></name><name name-style="western"><surname>Alexandrova</surname><given-names>AV</given-names></name><name name-style="western"><surname>Anand</surname><given-names>G</given-names></name><name name-style="western"><surname>Arenas</surname><given-names>F</given-names></name><name name-style="western"><surname>Ashtekar</surname><given-names>N</given-names></name><name name-style="western"><surname>Balashov</surname><given-names>S</given-names></name><name name-style="western"><surname>Bañares</surname><given-names>Á</given-names></name><name name-style="western"><surname>Baroncelli</surname><given-names>R</given-names></name><name name-style="western"><surname>Bera</surname><given-names>I</given-names></name><name name-style="western"><surname>Biketova</surname><given-names>AYu</given-names></name><name name-style="western"><surname>Blomquist</surname><given-names>CL</given-names></name><name name-style="western"><surname>Boekhout</surname><given-names>T</given-names></name><name name-style="western"><surname>Boertmann</surname><given-names>D</given-names></name><name name-style="western"><surname>Bulyonkova</surname><given-names>TM</given-names></name><name name-style="western"><surname>Burgess</surname><given-names>TI</given-names></name><name name-style="western"><surname>Carnegie</surname><given-names>AJ</given-names></name><name name-style="western"><surname>Cobo-Diaz</surname><given-names>JF</given-names></name><name name-style="western"><surname>Corriol</surname><given-names>G</given-names></name><name name-style="western"><surname>Cunnington</surname><given-names>JH</given-names></name><name name-style="western"><surname>da Cruz</surname><given-names>MO</given-names></name><name name-style="western"><surname>Damm</surname><given-names>U</given-names></name><name name-style="western"><surname>Davoodian N de A Santiago</surname><given-names>ALCM</given-names></name><name name-style="western"><surname>Dearnaley</surname><given-names>J</given-names></name><name name-style="western"><surname>de Freitas</surname><given-names>LWS</given-names></name><name name-style="western"><surname>Dhileepan</surname><given-names>K</given-names></name><name name-style="western"><surname>Dimitrov</surname><given-names>R</given-names></name><name name-style="western"><surname>Di Piazza</surname><given-names>S</given-names></name><name name-style="western"><surname>Fatima</surname><given-names>S</given-names></name><name name-style="western"><surname>Fuljer</surname><given-names>F</given-names></name><name name-style="western"><surname>Galera</surname><given-names>H</given-names></name><name name-style="western"><surname>Ghosh</surname><given-names>A</given-names></name><name name-style="western"><surname>Giraldo</surname><given-names>A</given-names></name><name name-style="western"><surname>Glushakova</surname><given-names>AM</given-names></name><name name-style="western"><surname>Gorczak</surname><given-names>M</given-names></name><name name-style="western"><surname>Gouliamova</surname><given-names>DE</given-names></name><name name-style="western"><surname>Gramaje</surname><given-names>D</given-names></name><name name-style="western"><surname>Groenewald</surname><given-names>M</given-names></name><name name-style="western"><surname>Gunsch</surname><given-names>CK</given-names></name><name name-style="western"><surname>Gutiérrez</surname><given-names>A</given-names></name><name name-style="western"><surname>Holdom</surname><given-names>D</given-names></name><name name-style="western"><surname>Houbraken</surname><given-names>J</given-names></name><name name-style="western"><surname>Ismailov</surname><given-names>AB</given-names></name><name name-style="western"><surname>Istel</surname><given-names>Ł</given-names></name><name name-style="western"><surname>Iturriaga</surname><given-names>T</given-names></name><name name-style="western"><surname>Jeppson</surname><given-names>M</given-names></name><name name-style="western"><surname>Jurjević</surname><given-names>Ž</given-names></name><name name-style="western"><surname>Kalinina</surname><given-names>LB</given-names></name><name name-style="western"><surname>Kapitonov</surname><given-names>VI</given-names></name><name name-style="western"><surname>Kautmanová</surname><given-names>I</given-names></name><name name-style="western"><surname>Khalid</surname><given-names>AN</given-names></name><name name-style="western"><surname>Kiran</surname><given-names>M</given-names></name><name name-style="western"><surname>Kiss</surname><given-names>L</given-names></name><name name-style="western"><surname>Kovács</surname><given-names>Á</given-names></name><name name-style="western"><surname>Kurose</surname><given-names>D</given-names></name><name name-style="western"><surname>Kušan</surname><given-names>I</given-names></name><name name-style="western"><surname>Lad</surname><given-names>S</given-names></name><name name-style="western"><surname>Læssøe</surname><given-names>T</given-names></name><name name-style="western"><surname>Lee</surname><given-names>HB</given-names></name><name name-style="western"><surname>Luangsa-ard</surname><given-names>JJ</given-names></name><name name-style="western"><surname>Lynch</surname><given-names>M</given-names></name><name name-style="western"><surname>Mahamedi</surname><given-names>AE</given-names></name><name name-style="western"><surname>Malysheva</surname><given-names>VF</given-names></name><name name-style="western"><surname>Mateos</surname><given-names>A</given-names></name><name name-style="western"><surname>Matočec</surname><given-names>N</given-names></name><name name-style="western"><surname>Mešić</surname><given-names>A</given-names></name><name name-style="western"><surname>Miller</surname><given-names>AN</given-names></name><name name-style="western"><surname>Mongkolsamrit</surname><given-names>S</given-names></name><name name-style="western"><surname>Moreno</surname><given-names>G</given-names></name><name name-style="western"><surname>Morte</surname><given-names>A</given-names></name><name name-style="western"><surname>Mostowfizadeh-Ghalamfarsa</surname><given-names>R</given-names></name><name name-style="western"><surname>Naseer</surname><given-names>A</given-names></name><name name-style="western"><surname>Navarro-Ródenas</surname><given-names>A</given-names></name><name name-style="western"><surname>Nguyen</surname><given-names>TTT</given-names></name><name name-style="western"><surname>Noisripoom</surname><given-names>W</given-names></name><name name-style="western"><surname>Ntandu</surname><given-names>JE</given-names></name><name name-style="western"><surname>Nuytinck</surname><given-names>J</given-names></name><name name-style="western"><surname>Ostrý</surname><given-names>V</given-names></name><name name-style="western"><surname>Pankratov</surname><given-names>TA</given-names></name><name name-style="western"><surname>Pawłowska</surname><given-names>J</given-names></name><name name-style="western"><surname>Pecenka</surname><given-names>J</given-names></name><name name-style="western"><surname>Pham</surname><given-names>THG</given-names></name><name name-style="western"><surname>Polhorský</surname><given-names>A</given-names></name><name name-style="western"><surname>Pošta</surname><given-names>A</given-names></name><name name-style="western"><surname>Raudabaugh</surname><given-names>DB</given-names></name><name name-style="western"><surname>Reschke</surname><given-names>K</given-names></name><name name-style="western"><surname>Rodríguez</surname><given-names>A</given-names></name><name name-style="western"><surname>Romero</surname><given-names>M</given-names></name><name name-style="western"><surname>Rooney-Latham</surname><given-names>S</given-names></name><name name-style="western"><surname>Roux</surname><given-names>J</given-names></name><name name-style="western"><surname>Sandoval-Denis</surname><given-names>M</given-names></name><name name-style="western"><surname>Smith</surname><given-names>MTh</given-names></name><name name-style="western"><surname>Steinrucken</surname><given-names>TV</given-names></name><name name-style="western"><surname>Svetasheva</surname><given-names>TY</given-names></name><name name-style="western"><surname>Tkalčec</surname><given-names>Z</given-names></name><name name-style="western"><surname>van der Linde</surname><given-names>EJ</given-names></name><name name-style="western"><surname>Vegte</surname><given-names>Mvd</given-names></name><name name-style="western"><surname>Vauras</surname><given-names>J</given-names></name><name name-style="western"><surname>Verbeken</surname><given-names>A</given-names></name><name name-style="western"><surname>Visagie</surname><given-names>CM</given-names></name><name name-style="western"><surname>Vitelli</surname><given-names>JS</given-names></name><name name-style="western"><surname>Volobuev</surname><given-names>SV</given-names></name><name name-style="western"><surname>Weill</surname><given-names>A</given-names></name><name name-style="western"><surname>Wrzosek</surname><given-names>M</given-names></name><name name-style="western"><surname>Zmitrovich</surname><given-names>IV</given-names></name><name name-style="western"><surname>Zvyagina</surname><given-names>EA</given-names></name><name name-style="western"><surname>Groenewald</surname><given-names>JZ</given-names></name></person-group> (<year>2021</year>) Fungal Planet description sheets: 1182–1283. Persoonia 46: 313. <ext-link xlink:href="10.3767/persoonia.2021.46.11" ext-link-type="doi" xlink:type="simple">https://doi.org/10.3767/persoonia.2021.46.11</ext-link></mixed-citation></ref><ref id="B70"><mixed-citation xmlns:xlink="http://www.w3.org/1999/xlink" xlink:type="simple"><person-group><name name-style="western"><surname>Saxena</surname><given-names>RK</given-names></name><name name-style="western"><surname>Khare</surname><given-names>S</given-names></name></person-group> (<year>1991</year>) <article-title>Fungal remains from the Neyveli formation of Tiruchirapalli District, Tamil Nadu, India.</article-title><source>Geophytology</source><volume>21</volume>(<issue>1</issue>): <fpage>37</fpage>–<lpage>43</lpage>.</mixed-citation></ref><ref id="B12"><mixed-citation xmlns:xlink="http://www.w3.org/1999/xlink" xlink:type="simple"><person-group><name name-style="western"><surname>Crous</surname><given-names>PW</given-names></name><name name-style="western"><surname>Boers</surname><given-names>J</given-names></name><name name-style="western"><surname>Holdom</surname><given-names>D</given-names></name><name name-style="western"><surname>Osieck</surname><given-names>ER</given-names></name><name name-style="western"><surname>Steinrucken</surname><given-names>TV</given-names></name><name name-style="western"><surname>Tan</surname><given-names>YP</given-names></name><name name-style="western"><surname>Vitelli</surname><given-names>JS</given-names></name><name name-style="western"><surname>Shivas</surname><given-names>RG</given-names></name><name name-style="western"><surname>Barrett</surname><given-names>M</given-names></name><name name-style="western"><surname>Boxshall</surname><given-names>A-G</given-names></name><name name-style="western"><surname>Broadbridge</surname><given-names>J</given-names></name><name name-style="western"><surname>Larsson</surname><given-names>E</given-names></name><name name-style="western"><surname>Lebel</surname><given-names>T</given-names></name><name name-style="western"><surname>Pinruan</surname><given-names>U</given-names></name><name name-style="western"><surname>Sommai</surname><given-names>S</given-names></name><name name-style="western"><surname>Alvarado</surname><given-names>P</given-names></name><name name-style="western"><surname>Bonito</surname><given-names>G</given-names></name><name name-style="western"><surname>Decock</surname><given-names>CA</given-names></name><name name-style="western"><surname>De la Peña-Lastra</surname><given-names>S</given-names></name><name name-style="western"><surname>Delgado</surname><given-names>G</given-names></name><name name-style="western"><surname>Houbraken</surname><given-names>J</given-names></name><name name-style="western"><surname>Maciá-Vicente</surname><given-names>JG</given-names></name><name name-style="western"><surname>Raja</surname><given-names>HA</given-names></name><name name-style="western"><surname>Rigueiro-Rodríguez</surname><given-names>A</given-names></name><name name-style="western"><surname>Rodríguez</surname><given-names>A</given-names></name><name name-style="western"><surname>Wingfield</surname><given-names>MJ</given-names></name><name name-style="western"><surname>Adams</surname><given-names>SJ</given-names></name><name name-style="western"><surname>Akulov</surname><given-names>A</given-names></name><name name-style="western"><surname>AL-Hidmi</surname><given-names>T</given-names></name><name name-style="western"><surname>Antonín</surname><given-names>V</given-names></name><name name-style="western"><surname>Arauzo</surname><given-names>S</given-names></name><name name-style="western"><surname>Arenas</surname><given-names>F</given-names></name><name name-style="western"><surname>Armada</surname><given-names>F</given-names></name><name name-style="western"><surname>Aylward</surname><given-names>J</given-names></name><name name-style="western"><surname>Bellanger</surname><given-names>J-M</given-names></name><name name-style="western"><surname>Berraf-Tebbal</surname><given-names>A</given-names></name><name name-style="western"><surname>Bidaud</surname><given-names>A</given-names></name><name name-style="western"><surname>Boccardo</surname><given-names>F</given-names></name><name name-style="western"><surname>Cabero</surname><given-names>J</given-names></name><name name-style="western"><surname>Calledda</surname><given-names>F</given-names></name><name name-style="western"><surname>Corriol</surname><given-names>G</given-names></name><name name-style="western"><surname>Crane</surname><given-names>JL</given-names></name><name name-style="western"><surname>Dearnaley</surname><given-names>JDW</given-names></name><name name-style="western"><surname>Dima</surname><given-names>B</given-names></name><name name-style="western"><surname>Dovana</surname><given-names>F</given-names></name><name name-style="western"><surname>Eichmeier</surname><given-names>A</given-names></name><name name-style="western"><surname>Esteve-Raventós</surname><given-names>F</given-names></name><name name-style="western"><surname>Fine</surname><given-names>M</given-names></name><name name-style="western"><surname>Ganzert</surname><given-names>L</given-names></name><name name-style="western"><surname>García</surname><given-names>D</given-names></name><name name-style="western"><surname>Torres-Garcia</surname><given-names>D</given-names></name><name name-style="western"><surname>Gené</surname><given-names>J</given-names></name><name name-style="western"><surname>Gutiérrez</surname><given-names>A</given-names></name><name name-style="western"><surname>Iglesias</surname><given-names>P</given-names></name><name name-style="western"><surname>Istel</surname><given-names>Ł</given-names></name><name name-style="western"><surname>Jangsantear</surname><given-names>P</given-names></name><name name-style="western"><surname>Jansen</surname><given-names>GM</given-names></name><name name-style="western"><surname>Jeppson</surname><given-names>M</given-names></name><name name-style="western"><surname>Karun</surname><given-names>NC</given-names></name><name name-style="western"><surname>Karich</surname><given-names>A</given-names></name><name name-style="western"><surname>Khamsuntorn</surname><given-names>P</given-names></name><name name-style="western"><surname>Kokkonen</surname><given-names>K</given-names></name><name name-style="western"><surname>Kolarík</surname><given-names>M</given-names></name><name name-style="western"><surname>Kubátová</surname><given-names>A</given-names></name><name name-style="western"><surname>Labuda</surname><given-names>R</given-names></name><name name-style="western"><surname>Lagashetti</surname><given-names>AC</given-names></name><name name-style="western"><surname>Lifshitz</surname><given-names>N</given-names></name><name name-style="western"><surname>Linde</surname><given-names>C</given-names></name><name name-style="western"><surname>Loizides</surname><given-names>M</given-names></name><name name-style="western"><surname>Luangsa-ard</surname><given-names>JJ</given-names></name><name name-style="western"><surname>Lueangjaroenkit</surname><given-names>P</given-names></name><name name-style="western"><surname>Mahadevakumar</surname><given-names>S</given-names></name><name name-style="western"><surname>Mahamedi</surname><given-names>AE</given-names></name><name name-style="western"><surname>Malloch</surname><given-names>DW</given-names></name><name name-style="western"><surname>Marincowitz</surname><given-names>S</given-names></name><name name-style="western"><surname>Mateos</surname><given-names>A</given-names></name><name name-style="western"><surname>Moreau</surname><given-names>P-A</given-names></name><name name-style="western"><surname>Miller</surname><given-names>AN</given-names></name><name name-style="western"><surname>Molia</surname><given-names>A</given-names></name><name name-style="western"><surname>Morte</surname><given-names>A</given-names></name><name name-style="western"><surname>Navarro-Ródenas</surname><given-names>A</given-names></name><name name-style="western"><surname>Nebesářová</surname><given-names>J</given-names></name><name name-style="western"><surname>Nigrone</surname><given-names>E</given-names></name><name name-style="western"><surname>Nuthan</surname><given-names>BR</given-names></name><name name-style="western"><surname>Oberlies</surname><given-names>NH</given-names></name><name name-style="western"><surname>Pepori</surname><given-names>AL</given-names></name><name name-style="western"><surname>Rämä</surname><given-names>T</given-names></name><name name-style="western"><surname>Rapley</surname><given-names>D</given-names></name><name name-style="western"><surname>Reschke</surname><given-names>K</given-names></name><name name-style="western"><surname>Robicheau</surname><given-names>BM</given-names></name><name name-style="western"><surname>Roets</surname><given-names>F</given-names></name><name name-style="western"><surname>Roux</surname><given-names>J</given-names></name><name name-style="western"><surname>Saavedra</surname><given-names>M</given-names></name><name name-style="western"><surname>Sakolrak</surname><given-names>B</given-names></name><name name-style="western"><surname>Santini</surname><given-names>A</given-names></name><name name-style="western"><surname>Ševčíková</surname><given-names>H</given-names></name><name name-style="western"><surname>Singh</surname><given-names>PN</given-names></name><name name-style="western"><surname>Singh</surname><given-names>SK</given-names></name><name name-style="western"><surname>Somrithipol</surname><given-names>S</given-names></name><name name-style="western"><surname>Spetik</surname><given-names>M</given-names></name><name name-style="western"><surname>Sridhar</surname><given-names>KR</given-names></name><name name-style="western"><surname>Starink-Willemse</surname><given-names>M</given-names></name><name name-style="western"><surname>Taylor</surname><given-names>VA</given-names></name><name name-style="western"><surname>van Iperen</surname><given-names>AL</given-names></name><name name-style="western"><surname>Vauras</surname><given-names>J</given-names></name><name name-style="western"><surname>Walker</surname><given-names>AK</given-names></name><name name-style="western"><surname>Wingfield</surname><given-names>BD</given-names></name><name name-style="western"><surname>Yarden</surname><given-names>O</given-names></name><name name-style="western"><surname>Cooke</surname><given-names>AW</given-names></name><name name-style="western"><surname>Manners</surname><given-names>AG</given-names></name><name name-style="western"><surname>Pegg</surname><given-names>KG</given-names></name><name name-style="western"><surname>Groenewald</surname><given-names>JZ</given-names></name></person-group> (<year>2022</year>) <article-title>Fungal Planet description sheets: 1383–1435.</article-title><source>Persoonia</source><volume>48</volume>(<issue>1</issue>): <fpage>261</fpage>–<lpage>371</lpage>. <ext-link xlink:href="10.3767/persoonia.2022.48.08" ext-link-type="doi" xlink:type="simple">https://doi.org/10.3767/persoonia.2022.48.08</ext-link></mixed-citation></ref><ref id="B24"><mixed-citation xmlns:xlink="http://www.w3.org/1999/xlink" xlink:type="simple"><person-group><name name-style="western"><surname>González Fragoso</surname><given-names>R</given-names></name></person-group> (<year>1916</year>) <article-title>Hongos sobre muscineas.</article-title><source>Boletín de la Real Sociedad Española de Historia Natural</source><volume>16</volume>: <fpage>367</fpage>–<lpage>370</lpage>.</mixed-citation></ref><ref id="B37"><mixed-citation xmlns:xlink="http://www.w3.org/1999/xlink" xlink:type="simple"><person-group><name name-style="western"><surname>Hyde</surname><given-names>KD</given-names></name><name name-style="western"><surname>Tennakoon</surname><given-names>DS</given-names></name><name name-style="western"><surname>Jeewon</surname><given-names>R</given-names></name><name name-style="western"><surname>Bhat</surname><given-names>DJ</given-names></name><name name-style="western"><surname>Maharachchikumbura</surname><given-names>SS</given-names></name><name name-style="western"><surname>Rossi</surname><given-names>W</given-names></name><name name-style="western"><surname>Leonardi</surname><given-names>M</given-names></name><name name-style="western"><surname>Lee</surname><given-names>HB</given-names></name><name name-style="western"><surname>Mun</surname><given-names>HY</given-names></name><name name-style="western"><surname>Houbraken</surname><given-names>J</given-names></name><name name-style="western"><surname>Nguyen</surname><given-names>TTT</given-names></name><name name-style="western"><surname>Jeon</surname><given-names>SJ</given-names></name><name name-style="western"><surname>Frisvad</surname><given-names>JC</given-names></name><name name-style="western"><surname>Wanasinghe</surname><given-names>DN</given-names></name><name name-style="western"><surname>Lücking</surname><given-names>R</given-names></name><name name-style="western"><surname>Aptroot</surname><given-names>A</given-names></name><name name-style="western"><surname>Cáceres</surname><given-names>MES</given-names></name><name name-style="western"><surname>Karunarathna</surname><given-names>SC</given-names></name><name name-style="western"><surname>Hongsanan</surname><given-names>S</given-names></name><name name-style="western"><surname>Phookamsak</surname><given-names>R</given-names></name><name name-style="western"><surname>de Silva</surname><given-names>NI</given-names></name><name name-style="western"><surname>Thambugala</surname><given-names>KM</given-names></name><name name-style="western"><surname>Jayawardena</surname><given-names>RS</given-names></name><name name-style="western"><surname>Senanayake</surname><given-names>IC</given-names></name><name name-style="western"><surname>Boonmee</surname><given-names>S</given-names></name><name name-style="western"><surname>Chen</surname><given-names>J</given-names></name><name name-style="western"><surname>Luo</surname><given-names>ZL</given-names></name><name name-style="western"><surname>Phukhamsakda</surname><given-names>C</given-names></name><name name-style="western"><surname>Pereira</surname><given-names>OL</given-names></name><name name-style="western"><surname>Abreu</surname><given-names>VP</given-names></name><name name-style="western"><surname>Rosado</surname><given-names>AWC</given-names></name><name name-style="western"><surname>Bart</surname><given-names>B</given-names></name><name name-style="western"><surname>Randrianjohany</surname><given-names>E</given-names></name><name name-style="western"><surname>Hofstetter</surname><given-names>V</given-names></name><name name-style="western"><surname>Gibertoni</surname><given-names>TB</given-names></name><name name-style="western"><surname>da Silva Soares</surname><given-names>AM</given-names></name><name name-style="western"><surname>Plautz Jr</surname><given-names>HL</given-names></name><name name-style="western"><surname>Sotão</surname><given-names>HMP</given-names></name><name name-style="western"><surname>Xavier</surname><given-names>WKS</given-names></name><name name-style="western"><surname>Bezerra</surname><given-names>JDP</given-names></name><name name-style="western"><surname>de Oliveira</surname><given-names>TGL</given-names></name><name name-style="western"><surname>de Souza-Motta</surname><given-names>CM</given-names></name><name name-style="western"><surname>Magalhães</surname><given-names>OMC</given-names></name><name name-style="western"><surname>Bundhun</surname><given-names>D</given-names></name><name name-style="western"><surname>Harishchandra</surname><given-names>D</given-names></name><name name-style="western"><surname>Manawasinghe</surname><given-names>IS</given-names></name><name name-style="western"><surname>Dong</surname><given-names>W</given-names></name><name name-style="western"><surname>Zhang</surname><given-names>SN</given-names></name><name name-style="western"><surname>Bao</surname><given-names>DF</given-names></name><name name-style="western"><surname>Samarakoon</surname><given-names>MC</given-names></name><name name-style="western"><surname>Pem</surname><given-names>D</given-names></name><name name-style="western"><surname>Karunarathna</surname><given-names>A</given-names></name><name name-style="western"><surname>Lin</surname><given-names>CG</given-names></name><name name-style="western"><surname>Yang</surname><given-names>J</given-names></name><name name-style="western"><surname>Perera</surname><given-names>RH</given-names></name><name name-style="western"><surname>Kumar</surname><given-names>V</given-names></name><name name-style="western"><surname>Huang</surname><given-names>SK</given-names></name><name name-style="western"><surname>Dayarathne</surname><given-names>MC</given-names></name><name name-style="western"><surname>Ekanayaka</surname><given-names>AH</given-names></name><name name-style="western"><surname>Jayasiri</surname><given-names>SC</given-names></name><name name-style="western"><surname>Xiao</surname><given-names>YP</given-names></name><name name-style="western"><surname>Konta</surname><given-names>S</given-names></name><name name-style="western"><surname>Niskanen</surname><given-names>T</given-names></name><name name-style="western"><surname>Liimatainen</surname><given-names>K</given-names></name><name name-style="western"><surname>Dai</surname><given-names>YC</given-names></name><name name-style="western"><surname>Ji</surname><given-names>XH</given-names></name><name name-style="western"><surname>Tian</surname><given-names>XM</given-names></name><name name-style="western"><surname>Mešić</surname><given-names>A</given-names></name><name name-style="western"><surname>Singh</surname><given-names>SK</given-names></name><name name-style="western"><surname>Phutthacharoen</surname><given-names>K</given-names></name><name name-style="western"><surname>Cai</surname><given-names>L</given-names></name><name name-style="western"><surname>Sorvongxay</surname><given-names>T</given-names></name><name name-style="western"><surname>Thiyagaraja</surname><given-names>V</given-names></name><name name-style="western"><surname>Norphanphoun</surname><given-names>C</given-names></name><name name-style="western"><surname>Chaiwan</surname><given-names>N</given-names></name><name name-style="western"><surname>Lu</surname><given-names>YZ</given-names></name><name name-style="western"><surname>Jiang</surname><given-names>HB</given-names></name><name name-style="western"><surname>Zhang</surname><given-names>JF</given-names></name><name name-style="western"><surname>Abeywickrama</surname><given-names>PD</given-names></name><name name-style="western"><surname>Aluthmuhandiram</surname><given-names>JVS</given-names></name><name name-style="western"><surname>Brahmanage</surname><given-names>RS</given-names></name><name name-style="western"><surname>Zeng</surname><given-names>M</given-names></name><name name-style="western"><surname>Chethana</surname><given-names>T</given-names></name><name name-style="western"><surname>Wei</surname><given-names>DP</given-names></name><name name-style="western"><surname>Réblová</surname><given-names>M</given-names></name><name name-style="western"><surname>Fournier</surname><given-names>J</given-names></name><name name-style="western"><surname>Nekvindová</surname><given-names>J</given-names></name><name name-style="western"><surname>Barbosa</surname><given-names>RDN</given-names></name><name name-style="western"><surname>dos Santos</surname><given-names>JEF</given-names></name><name name-style="western"><surname>de Oliveira</surname><given-names>NT</given-names></name><name name-style="western"><surname>Li</surname><given-names>GJ</given-names></name><name name-style="western"><surname>Ertz</surname><given-names>D</given-names></name><name name-style="western"><surname>Shang</surname><given-names>QJ</given-names></name><name name-style="western"><surname>Phillips</surname><given-names>AJL</given-names></name><name name-style="western"><surname>Kuo</surname><given-names>CH</given-names></name><name name-style="western"><surname>Camporesi</surname><given-names>E</given-names></name><name name-style="western"><surname>Bulgakov</surname><given-names>TS</given-names></name><name name-style="western"><surname>Lumyong</surname><given-names>S</given-names></name><name name-style="western"><surname>Jones</surname><given-names>EBG</given-names></name><name name-style="western"><surname>Chomnunti</surname><given-names>P</given-names></name><name name-style="western"><surname>Gentekaki</surname><given-names>E</given-names></name><name name-style="western"><surname>Bungartz</surname><given-names>F</given-names></name><name name-style="western"><surname>Zeng</surname><given-names>XY</given-names></name><name name-style="western"><surname>Fryar</surname><given-names>S</given-names></name><name name-style="western"><surname>Tkalčec</surname><given-names>Z</given-names></name><name name-style="western"><surname>Liang</surname><given-names>J</given-names></name><name name-style="western"><surname>Li</surname><given-names>GS</given-names></name><name name-style="western"><surname>Wen</surname><given-names>TC</given-names></name><name name-style="western"><surname>Singh</surname><given-names>PN</given-names></name><name name-style="western"><surname>Gafforov</surname><given-names>Y</given-names></name><name name-style="western"><surname>Promputtha</surname><given-names>I</given-names></name><name name-style="western"><surname>Yasanthika</surname><given-names>E</given-names></name><name name-style="western"><surname>Goonasekara</surname><given-names>ID</given-names></name><name name-style="western"><surname>Zhao</surname><given-names>RL</given-names></name><name name-style="western"><surname>Zhao</surname><given-names>Q</given-names></name><name name-style="western"><surname>Kirk</surname><given-names>PM</given-names></name><name name-style="western"><surname>Liu</surname><given-names>JK</given-names></name><name name-style="western"><surname>Yan</surname><given-names>JY</given-names></name><name name-style="western"><surname>Mortimer</surname><given-names>PE</given-names></name><name name-style="western"><surname>Xu</surname><given-names>JC</given-names></name><name name-style="western"><surname>Doilom</surname><given-names>M</given-names></name></person-group> (<year>2019</year>) <article-title>Fungal diversity notes 1036–1150: Taxonomic and phylogenetic contributions on genera and species of fungal taxa.</article-title><source>Fungal Diversity</source><volume>96</volume>(<issue>1</issue>): <fpage>1</fpage>–<lpage>242</lpage>. <ext-link xlink:href="10.1007/s13225-019-00429-2" ext-link-type="doi" xlink:type="simple">https://doi.org/10.1007/s13225-019-00429-2</ext-link></mixed-citation></ref><ref id="B97"><mixed-citation xmlns:xlink="http://www.w3.org/1999/xlink" xlink:type="simple"><person-group><name name-style="western"><surname>Zhao</surname><given-names>GZ</given-names></name><name name-style="western"><surname>Liu</surname><given-names>XZ</given-names></name><name name-style="western"><surname>Xie</surname><given-names>XM</given-names></name><name name-style="western"><surname>Cao</surname><given-names>AX</given-names></name></person-group> (<year>2009</year>) <article-title>Saprobic dematiaceous hyphomycetes from Shennongjia region, China.</article-title><source>Nova Hedwigia</source><volume>88</volume>(<issue>1–2</issue>): <fpage>217</fpage>–<lpage>227</lpage>. <ext-link xlink:href="10.1127/0029-5035/2009/0088-0217" ext-link-type="doi" xlink:type="simple">https://doi.org/10.1127/0029-5035/2009/0088-0217</ext-link></mixed-citation></ref><ref id="B27"><mixed-citation xmlns:xlink="http://www.w3.org/1999/xlink" xlink:type="simple"><person-group><name name-style="western"><surname>Harkness</surname><given-names>HW</given-names></name></person-group> (<year>1885</year>) <article-title><tp:taxon-name><tp:taxon-name-part taxon-name-part-type="kingdom">Fungi</tp:taxon-name-part></tp:taxon-name> of the Pacific Coast.</article-title><source>Bulletin of the California Academy of Sciences</source><volume>1</volume>(<issue>3</issue>): <fpage>159</fpage>–<lpage>176</lpage>.</mixed-citation></ref><ref id="B74"><mixed-citation xmlns:xlink="http://www.w3.org/1999/xlink" xlink:type="simple"><person-group><name name-style="western"><surname>Scheuer</surname><given-names>C</given-names></name></person-group> (<year>1991</year>) <article-title><italic><tp:taxon-name><tp:taxon-name-part taxon-name-part-type="genus">Massarina</tp:taxon-name-part><tp:taxon-name-part taxon-name-part-type="species">tetraploa</tp:taxon-name-part></tp:taxon-name></italic> sp. nov., the teleomorph of <italic><tp:taxon-name><tp:taxon-name-part taxon-name-part-type="genus">Tetraploa</tp:taxon-name-part><tp:taxon-name-part taxon-name-part-type="species">aristata</tp:taxon-name-part></tp:taxon-name></italic>.</article-title><source>Mycological Research</source><volume>95</volume>(<issue>1</issue>): <fpage>126</fpage>–<lpage>128</lpage>. <ext-link xlink:href="10.1016/S0953-7562(09)81370-1" ext-link-type="doi" xlink:type="simple">https://doi.org/10.1016/S0953-7562(09)81370-1</ext-link></mixed-citation></ref><ref id="B67"><mixed-citation xmlns:xlink="http://www.w3.org/1999/xlink" xlink:type="simple"><person-group><name name-style="western"><surname>Révay</surname><given-names>A</given-names></name></person-group> (<year>1993</year>) <article-title>Some new or interesting hyphomycetes from Hungary.</article-title><source>Nova Hedwigia</source><volume>56</volume>: <fpage>473</fpage>–<lpage>482</lpage>.</mixed-citation></ref><ref id="B72"><mixed-citation xmlns:xlink="http://www.w3.org/1999/xlink" xlink:type="simple"><person-group><name name-style="western"><surname>Saxena</surname><given-names>RK</given-names></name><name name-style="western"><surname>Singh</surname><given-names>HP</given-names></name><name name-style="western"><surname>Rao</surname><given-names>MR</given-names></name></person-group> (<year>1987</year>) <article-title>Palynology of the Tatrot – Pinjor sequence exposed between Masol and Kiratpur in Ambala District, Haryana.</article-title><source>Geophytology</source><volume>17</volume>: <fpage>270</fpage>–<lpage>284</lpage>.</mixed-citation></ref><ref id="B4"><mixed-citation xmlns:xlink="http://www.w3.org/1999/xlink" xlink:type="simple"><person-group><name name-style="western"><surname>Bao</surname><given-names>DF</given-names></name><name name-style="western"><surname>Hyde</surname><given-names>KD</given-names></name><name name-style="western"><surname>McKenzie</surname><given-names>EHC</given-names></name><name name-style="western"><surname>Jeewon</surname><given-names>R</given-names></name><name name-style="western"><surname>Su</surname><given-names>HY</given-names></name><name name-style="western"><surname>Nalumpang</surname><given-names>S</given-names></name><name name-style="western"><surname>Luo</surname><given-names>ZL</given-names></name></person-group> (<year>2021</year>) <article-title>Biodiversity of lignicolous freshwater hyphomycetes from China and Thailand and description of sixteen species.</article-title><source>Journal of <tp:taxon-name><tp:taxon-name-part taxon-name-part-type="kingdom">Fungi</tp:taxon-name-part></tp:taxon-name> (Basel, Switzerland)</source><volume>7</volume>(<issue>8</issue>): <fpage>669</fpage>. <ext-link xlink:href="10.3390/jof7080669" ext-link-type="doi" xlink:type="simple">https://doi.org/10.3390/jof7080669</ext-link></mixed-citation></ref></ref-list></tp:taxon-treatment>
