# Supplementary material for: ﻿Morphophylogenetic evidence reveals four new fungal species within Tetraplosphaeriaceae (Pleosporales, Ascomycota) from tropical and subtropical forest in China
Source: MycoKeys. 2023 Dec 6;100:171–204. doi: 10.3897/mycokeys.100.113141 (PMC10719940; doi:10.3897/mycokeys.100.113141)
Supplement: XML Treatment for Tetraploa hainanensis [file mycokeys.100.113141-treatment8.xml]

<!DOCTYPE tp:taxon-treatment
  PUBLIC "-//TaxonX//DTD Taxonomic Treatment Publishing DTD v0 20100105//EN" "tax-treatment-NSO.dtd">
<tp:taxon-treatment xmlns:tp="http://www.plazi.org/taxpub"><tp:treatment-meta><kwd-group><label>Taxon classification</label><kwd>
              <named-content content-type="kingdom">Fungi</named-content>
            </kwd><kwd>
              <named-content content-type="order">Pleosporales</named-content>
            </kwd><kwd>
              <named-content content-type="family">Tetraplosphaeriaceae</named-content>
            </kwd></kwd-group><mixed-citation publication-type="journal"><person-group><name><surname>Tang</surname><given-names>Xia</given-names></name><name><surname>Jeewon</surname><given-names>Rajesh</given-names></name><name><surname>Lu</surname><given-names>Yong-Zhong</given-names></name><name><surname>Alrefaei</surname><given-names>Abdulwahed Fahad</given-names></name><name><surname>Jayawardena</surname><given-names>Ruvishika S.</given-names></name><name><surname>Xu</surname><given-names>Rong-Ju</given-names></name><name><surname>Ma</surname><given-names>Jian</given-names></name><name><surname>Chen</surname><given-names>Xue-Mei</given-names></name><name><surname>Kang</surname><given-names>Ji-Chuan</given-names></name></person-group><article-title>﻿Morphophylogenetic evidence reveals four new fungal species within <tp:taxon-name><tp:taxon-name-part taxon-name-part-type="family">Tetraplosphaeriaceae</tp:taxon-name-part></tp:taxon-name> (<tp:taxon-name><tp:taxon-name-part taxon-name-part-type="order">Pleosporales</tp:taxon-name-part></tp:taxon-name>, <tp:taxon-name><tp:taxon-name-part taxon-name-part-type="phylum">Ascomycota</tp:taxon-name-part></tp:taxon-name>) from tropical and subtropical forest in China</article-title><source>MycoKeys</source><day>06</day><month>12</month><year>2023</year><volume>100</volume><fpage>171</fpage><lpage>204</lpage><pub-id pub-id-type="doi">10.3897/mycokeys.100.113141</pub-id></mixed-citation></tp:treatment-meta><tp:nomenclature><label>﻿</label><tp:taxon-name>
            <object-id xmlns:xlink="http://www.w3.org/1999/xlink" content-type="arpha" xlink:type="simple">5D3715B1-81F9-51B1-9727-C1CA53002B62</object-id>
            <tp:taxon-name-part taxon-name-part-type="genus" reg="Tetraploa">Tetraploa</tp:taxon-name-part>
            <tp:taxon-name-part taxon-name-part-type="species" reg="hainanensis">hainanensis</tp:taxon-name-part>
            <object-id xmlns:xlink="http://www.w3.org/1999/xlink" content-type="mycobank" xlink:type="simple">900952</object-id>
            <object-id xmlns:xlink="http://www.w3.org/1999/xlink" xlink:type="simple">Facesoffungi Number: FoF14667</object-id>
          </tp:taxon-name><tp:taxon-authority>X. Tang, Jayaward., R. Jeewon &amp; J.C. Kang</tp:taxon-authority><tp:taxon-status xmlns:xlink="http://www.w3.org/1999/xlink" xlink:type="simple">sp. nov.</tp:taxon-status><xref ref-type="fig" rid="F6">Figs 6</xref><xref ref-type="fig" rid="F7">, 7</xref></tp:nomenclature><tp:treatment-sec sec-type="etymology" id="SECID0ELLDK"><title>Etymology.</title><p>The specific epithet ‘<italic>hainanensis</italic>’ refers to the place where the fungus was collected, Hainan Province, China.</p></tp:treatment-sec><tp:treatment-sec sec-type="Holotype" id="SECID0E2LDK"><title>Holotype.</title><p><abbrev xmlns:xlink="http://www.w3.org/1999/xlink" xlink:title="Guizhou Academy of Agriculture Sciences" id="ABBRID0EBMDK" xlink:type="simple">GZAAS</abbrev> 23–0603.</p></tp:treatment-sec><tp:treatment-sec sec-type="description" id="SECID0EFMDK"><title>Description.</title><p><bold><italic>Saprobic</italic></bold> on unidentified decaying wood in forest. <bold><italic>Teleomorph morph</italic></bold> Not observed. <bold><italic>Anamorph</italic></bold> Hyphomycetous. <bold><italic>Colonies</italic></bold> effuse, gregarious on host substrate, brown to dark brown. <bold><italic>Mycelium</italic></bold> semi-immersed or immersed, pale brown, branched, septate. <bold><italic>Conidiophores</italic></bold> absent. <bold><italic>Conidiogenous cells</italic></bold> integrated, monoblastic, determinate. <bold><italic>Conidia</italic></bold> 30–46 × 18–36 μm (x̅ = 38 × 27 μm, n = 20), cylindrical with obtuse ends, pale brown to brown, verrucose, composed of four columns of cells, sometimes five columns of cells, 4–5-septate in each column, smooth, mostly with four apical appendages, some with one or two or five appendages. <bold><italic>Appendages</italic></bold> 52–209 × 3–6 μm (x̅ = 140 × 4 μm, n = 20) cylindrical, solitary, unbranched, guttulate, septate, wide at the base, divergent, pale brown to brown, 5–16-septate, straight or slightly flexuous, smooth-walled.</p><fig id="F6" position="float" orientation="portrait"><object-id xmlns:xlink="http://www.w3.org/1999/xlink" content-type="doi" xlink:type="simple">10.3897/mycokeys.100.113141.figure6</object-id><object-id xmlns:xlink="http://www.w3.org/1999/xlink" content-type="arpha" xlink:type="simple">8A3F56FB-EBB2-5D1D-97EB-E82C9333F08C</object-id><label>Figure 6.</label><caption><p><italic><tp:taxon-name><tp:taxon-name-part taxon-name-part-type="genus" reg="Tetraploa">Tetraploa</tp:taxon-name-part><tp:taxon-name-part taxon-name-part-type="species" reg="hainanensis">hainanensis</tp:taxon-name-part></tp:taxon-name></italic> (<abbrev xmlns:xlink="http://www.w3.org/1999/xlink" xlink:title="Guizhou Academy of Agriculture Sciences" id="ABBRID0EJODK" xlink:type="simple">GZAAS</abbrev> 23–0603, holotype) <bold>a, b</bold> colonies on natural substrates <bold>c–n</bold> conidia bearing 1–5 appendages <bold>o</bold> germinating conidium <bold>p</bold> colony on PDA (from reverse) <bold>q</bold> colony on PDA (from front). Scale bars 20 μm (<bold>c</bold>); 50 μm (<bold>d–g</bold>); 100 μm (<bold>h–o</bold>).</p></caption><graphic xmlns:xlink="http://www.w3.org/1999/xlink" xlink:href="mycokeys-100-171-g006.jpg" position="float" orientation="portrait" xlink:type="simple" id="oo_948359.jpg"><uri content-type="original_file" xlink:type="simple">https://binary.pensoft.net/fig/948359</uri></graphic></fig></tp:treatment-sec><tp:treatment-sec sec-type="description" id="SECID0ECPDK"><title>Culture characteristics.</title><p>Conidia germinated from both ends on PDA and incubated at room temperature (25 ˚C). Colonies circular, cottony, flat, slightly grey with an entire margin, contain a circular white mycelium in the centre. The reverse side is a pale brown in the centre that gradually extends outwards while the colour changes to pale grey, with a brown margin and no pigment.</p><fig id="F7" position="float" orientation="portrait"><object-id xmlns:xlink="http://www.w3.org/1999/xlink" content-type="doi" xlink:type="simple">10.3897/mycokeys.100.113141.figure7</object-id><object-id xmlns:xlink="http://www.w3.org/1999/xlink" content-type="arpha" xlink:type="simple">3018B324-083F-5259-BAE3-7AD6A84E4B1C</object-id><label>Figure 7.</label><caption><p><italic><tp:taxon-name><tp:taxon-name-part taxon-name-part-type="genus" reg="Tetraploa">Tetraploa</tp:taxon-name-part><tp:taxon-name-part taxon-name-part-type="species" reg="hainanensis">hainanensis</tp:taxon-name-part></tp:taxon-name></italic> (<abbrev xmlns:xlink="http://www.w3.org/1999/xlink" xlink:title="Guizhou Academy of Agriculture Sciences" id="ABBRID0E1PDK" xlink:type="simple">GZAAS</abbrev> 23–0604, paratype) <bold>a</bold> colonies on decay wood <bold>b, c</bold> colonies on natural substrates <bold>d–p</bold> conidia bearing 1–4 appendages <bold>q</bold> germinating conidium <bold>r</bold> colony on PDA (from front) <bold>s</bold> colony on PDA (from reverse). Scale bars: 20 μm (<bold>d–g</bold>); 100 μm <bold>(h–l, o, q</bold>); 50 μm (<bold>m, n, p</bold>).</p></caption><graphic xmlns:xlink="http://www.w3.org/1999/xlink" xlink:href="mycokeys-100-171-g007.jpg" position="float" orientation="portrait" xlink:type="simple" id="oo_948360.jpg"><uri content-type="original_file" xlink:type="simple">https://binary.pensoft.net/fig/948360</uri></graphic></fig></tp:treatment-sec><tp:treatment-sec sec-type="material" id="SECID0EVQDK"><title>Material examined.</title><p>China, Hainan Province, Wuzhishan City, Wuzhishan National Nature Reserve, on unidentified decaying wood, 25 September 2021, Zili Li, WZS59 (<abbrev xmlns:xlink="http://www.w3.org/1999/xlink" xlink:title="Guizhou Academy of Agriculture Sciences" id="ABBRID0E2QDK" xlink:type="simple">GZAAS</abbrev> 23–0603, holotype), ex-type culture <abbrev xmlns:xlink="http://www.w3.org/1999/xlink" xlink:title="Guizhou Culture Collection" id="ABBRID0E6QDK" xlink:type="simple">GZCC</abbrev> 23–0601; WZS66.2 (<abbrev xmlns:xlink="http://www.w3.org/1999/xlink" xlink:title="Guizhou Academy of Agriculture Sciences" id="ABBRID0EDRDK" xlink:type="simple">GZAAS</abbrev> 23–0604, paratype), culture <abbrev xmlns:xlink="http://www.w3.org/1999/xlink" xlink:title="Guizhou Culture Collection" id="ABBRID0EHRDK" xlink:type="simple">GZCC</abbrev> 23–0602.</p></tp:treatment-sec><tp:treatment-sec sec-type="notes" id="SECID0ELRDK"><title>Notes.</title><p><italic><tp:taxon-name><tp:taxon-name-part taxon-name-part-type="genus" reg="Tetraploa">Tetraploa</tp:taxon-name-part><tp:taxon-name-part taxon-name-part-type="species" reg="hainanensis">hainanensis</tp:taxon-name-part></tp:taxon-name></italic> is morphologically similar to <italic><tp:taxon-name><tp:taxon-name-part taxon-name-part-type="genus" reg="Tetraploa">T.</tp:taxon-name-part><tp:taxon-name-part taxon-name-part-type="species" reg="pseudoaristata">pseudoaristata</tp:taxon-name-part></tp:taxon-name></italic>. However, <italic><tp:taxon-name><tp:taxon-name-part taxon-name-part-type="genus" reg="Tetraploa">Tetraploa</tp:taxon-name-part><tp:taxon-name-part taxon-name-part-type="species" reg="hainanensis">hainanensis</tp:taxon-name-part></tp:taxon-name></italic> can be distinguished from <italic><tp:taxon-name><tp:taxon-name-part taxon-name-part-type="genus" reg="Tetraploa">T.</tp:taxon-name-part><tp:taxon-name-part taxon-name-part-type="species" reg="pseudoaristata">pseudoaristata</tp:taxon-name-part></tp:taxon-name></italic> in having larger conidia (30.5–46 × 18–36 μm vs. 22–31 × 15–20 µm) with four columns of cells, sometimes five columns of cells, and longer appendages (52–209 × 3–6 μm vs. 23–107 × 2–5 μm), commonly four in number, sometimes five. Based on the phylogenetic analysis, two of our <italic><tp:taxon-name><tp:taxon-name-part taxon-name-part-type="genus" reg="Tetraploa">Tetraploa</tp:taxon-name-part></tp:taxon-name></italic> collections which share similar morphology clustered together with high support (<abbrev xmlns:xlink="http://www.w3.org/1999/xlink" xlink:title="maximum likelihood" id="ABBRID0EETDK" xlink:type="simple">ML</abbrev> = 100, and BPP = 1 (Fig. <xref ref-type="fig" rid="F1">1</xref>)). The base pair differences between the two strains were: LSU = 0.1% (1/806), ITS = 0% (0/516), and <italic>tub2</italic> = 0% (1/633), respectively. Therefore, we considered them as the same species according to the guidelines for species delineation proposed by <xref ref-type="bibr" rid="B44">Jeewon and Hyde (2016)</xref>. <italic><tp:taxon-name><tp:taxon-name-part taxon-name-part-type="genus" reg="Tetraploa">Tetraploa</tp:taxon-name-part><tp:taxon-name-part taxon-name-part-type="species" reg="hainanensis">hainanensis</tp:taxon-name-part></tp:taxon-name></italic> forms a distinct lineage but close to <italic><tp:taxon-name><tp:taxon-name-part taxon-name-part-type="genus" reg="Tetraploa">T.</tp:taxon-name-part><tp:taxon-name-part taxon-name-part-type="species" reg="yakushimensis">yakushimensis</tp:taxon-name-part></tp:taxon-name></italic> and <italic><tp:taxon-name><tp:taxon-name-part taxon-name-part-type="genus" reg="Tetraploa">T.</tp:taxon-name-part><tp:taxon-name-part taxon-name-part-type="species" reg="tetraploa">tetraploa</tp:taxon-name-part></tp:taxon-name></italic>. However, <italic><tp:taxon-name><tp:taxon-name-part taxon-name-part-type="genus" reg="Tetraploa">Tetraploa</tp:taxon-name-part><tp:taxon-name-part taxon-name-part-type="species" reg="hainanensis">hainanensis</tp:taxon-name-part></tp:taxon-name></italic> differs from <italic><tp:taxon-name><tp:taxon-name-part taxon-name-part-type="genus" reg="Tetraploa">T.</tp:taxon-name-part><tp:taxon-name-part taxon-name-part-type="species" reg="yakushimensis">yakushimensis</tp:taxon-name-part></tp:taxon-name></italic> by having four or five columns and appendages, while <italic><tp:taxon-name><tp:taxon-name-part taxon-name-part-type="genus" reg="Tetraploa">T.</tp:taxon-name-part><tp:taxon-name-part taxon-name-part-type="species" reg="yakushimensis">yakushimensis</tp:taxon-name-part></tp:taxon-name></italic> has only four columns and appendages; <italic><tp:taxon-name><tp:taxon-name-part taxon-name-part-type="genus" reg="Tetraploa">Tetraploa</tp:taxon-name-part><tp:taxon-name-part taxon-name-part-type="species" reg="hainanensis">hainanensis</tp:taxon-name-part></tp:taxon-name></italic> differs from <italic><tp:taxon-name><tp:taxon-name-part taxon-name-part-type="genus" reg="Tetraploa">T.</tp:taxon-name-part><tp:taxon-name-part taxon-name-part-type="species" reg="tetraploa">tetraploa</tp:taxon-name-part></tp:taxon-name></italic> in having four or five columns and shorter appendages (52–209 × 3–6 μm vs. 263–350 × 2–3 μm), while <italic><tp:taxon-name><tp:taxon-name-part taxon-name-part-type="genus" reg="Tetraploa">T.</tp:taxon-name-part><tp:taxon-name-part taxon-name-part-type="species" reg="tetraploa">tetraploa</tp:taxon-name-part></tp:taxon-name></italic> has only four columns and slender appendages. The comparison of pairwise nucleotide showed that <italic><tp:taxon-name><tp:taxon-name-part taxon-name-part-type="genus" reg="Tetraploa">Tetraploa</tp:taxon-name-part><tp:taxon-name-part taxon-name-part-type="species" reg="hainanensis">hainanensis</tp:taxon-name-part></tp:taxon-name></italic> is different from <italic><tp:taxon-name><tp:taxon-name-part taxon-name-part-type="genus" reg="Tetraploa">T.</tp:taxon-name-part><tp:taxon-name-part taxon-name-part-type="species" reg="yakushimensis">yakushimensis</tp:taxon-name-part></tp:taxon-name></italic> in 31/620 bp (3%) in LSU, 7/814 (0.98%) in ITS, and 87/450 (19%) in <italic>tub2</italic> and <italic><tp:taxon-name><tp:taxon-name-part taxon-name-part-type="genus" reg="Tetraploa">Tetraploa</tp:taxon-name-part><tp:taxon-name-part taxon-name-part-type="species" reg="hainanensis">hainanensis</tp:taxon-name-part></tp:taxon-name></italic> is different from <italic><tp:taxon-name><tp:taxon-name-part taxon-name-part-type="genus" reg="Tetraploa">T.</tp:taxon-name-part><tp:taxon-name-part taxon-name-part-type="species" reg="tetraploa">tetraploa</tp:taxon-name-part></tp:taxon-name></italic> in 31/620 bp (3%) in LSU, 7/814 (0.98%) in ITS, and 87/450 (19%) in <italic>tub2</italic>. Based on the combination of morphological characters and multigene phylogeny, we describe <italic><tp:taxon-name><tp:taxon-name-part taxon-name-part-type="genus" reg="Tetraploa">Tetraploa</tp:taxon-name-part><tp:taxon-name-part taxon-name-part-type="species" reg="hainanensis">hainanensis</tp:taxon-name-part></tp:taxon-name></italic> herein as a distinct species according to the guidelines of <xref ref-type="bibr" rid="B44">Jeewon and Hyde (2016)</xref> and <xref ref-type="bibr" rid="B9">Chethana et al. (2021)</xref>.</p></tp:treatment-sec><tp:treatment-sec><!--Section generated to contain objects referenced in tp:taxon-treatment.--><fig id="F1" position="float" orientation="portrait"><object-id xmlns:xlink="http://www.w3.org/1999/xlink" content-type="doi" xlink:type="simple">10.3897/mycokeys.100.113141.figure1</object-id><object-id xmlns:xlink="http://www.w3.org/1999/xlink" content-type="arpha" xlink:type="simple">93BD53E9-FD8E-5381-8C3E-6141C6504223</object-id><label>Figure 1.</label><caption><p>Phylogenetic construction of <tp:taxon-name><tp:taxon-name-part taxon-name-part-type="family">Tetraplosphaeriaceae</tp:taxon-name-part></tp:taxon-name> using RAxML-based maximum likelihood analysis of a combined LSU, ITS, SSU, and <italic>tub2</italic> DNA sequence dataset. Bootstrap support values for maximum likelihood (<abbrev xmlns:xlink="http://www.w3.org/1999/xlink" xlink:title="maximum likelihood" id="ABBRID0EDSBI" xlink:type="simple">ML</abbrev>) equal to or greater than 70% and Bayesian posterior probabilities (<abbrev xmlns:xlink="http://www.w3.org/1999/xlink" xlink:title="Posterior Probabilities" id="ABBRID0EHSBI" xlink:type="simple">PP</abbrev>) equal to or greater than 0.95 <abbrev xmlns:xlink="http://www.w3.org/1999/xlink" xlink:title="Posterior Probabilities" id="ABBRID0ELSBI" xlink:type="simple">PP</abbrev> are shown above the nodes. The tree is rooted with <italic><tp:taxon-name><tp:taxon-name-part taxon-name-part-type="genus" reg="Amniculicola">Amniculicola</tp:taxon-name-part><tp:taxon-name-part taxon-name-part-type="species" reg="immersa">immersa</tp:taxon-name-part></tp:taxon-name></italic> (<abbrev xmlns:xlink="http://www.w3.org/1999/xlink" xlink:title="Westerdijk Fungal Biodiversity Institute, Utrecht, the Netherlands" id="ABBRID0E1SBI" xlink:type="simple">CBS</abbrev> 123083) and <italic><tp:taxon-name><tp:taxon-name-part taxon-name-part-type="genus" reg="Amniculicola">A.</tp:taxon-name-part><tp:taxon-name-part taxon-name-part-type="species" reg="parva">parva</tp:taxon-name-part></tp:taxon-name></italic> (<abbrev xmlns:xlink="http://www.w3.org/1999/xlink" xlink:title="Westerdijk Fungal Biodiversity Institute, Utrecht, the Netherlands" id="ABBRID0EJTBI" xlink:type="simple">CBS</abbrev> 123092). Newly generated strains are in red, and the type strains are indicated using “T” in superscript.</p></caption><graphic xmlns:xlink="http://www.w3.org/1999/xlink" xlink:href="mycokeys-100-171-g001.jpg" position="float" orientation="portrait" xlink:type="simple" id="oo_948354.jpg"><uri content-type="original_file" xlink:type="simple">https://binary.pensoft.net/fig/948354</uri></graphic></fig></tp:treatment-sec><ref-list><ref id="B44"><mixed-citation xmlns:xlink="http://www.w3.org/1999/xlink" xlink:type="simple"><person-group><name name-style="western"><surname>Jeewon</surname><given-names>R</given-names></name><name name-style="western"><surname>Hyde</surname><given-names>KD</given-names></name></person-group> (<year>2016</year>) <article-title>Establishing species boundaries and new taxa among fungi: Recommendations to resolve taxonomic ambiguities.</article-title><source>Mycosphere</source><volume>7</volume>(<issue>11</issue>): <fpage>1669</fpage>–<lpage>1677</lpage>. <ext-link xlink:href="10.5943/mycosphere/7/11/4" ext-link-type="doi" xlink:type="simple">https://doi.org/10.5943/mycosphere/7/11/4</ext-link></mixed-citation></ref><ref id="B9"><mixed-citation xmlns:xlink="http://www.w3.org/1999/xlink" xlink:type="simple"><person-group><name name-style="western"><surname>Chethana</surname><given-names>KWT</given-names></name><name name-style="western"><surname>Manawasinghe</surname><given-names>IS</given-names></name><name name-style="western"><surname>Hurdeal</surname><given-names>VG</given-names></name><name name-style="western"><surname>Bhunjun</surname><given-names>CS</given-names></name><name name-style="western"><surname>Appadoo</surname><given-names>MA</given-names></name><name name-style="western"><surname>Gentekaki</surname><given-names>E</given-names></name><name name-style="western"><surname>Raspé</surname><given-names>O</given-names></name><name name-style="western"><surname>Promputtha</surname><given-names>I</given-names></name><name name-style="western"><surname>Hyde</surname><given-names>KD</given-names></name></person-group> (<year>2021</year>) What are fungal species and how to delineate them? Fungal Diversity 109(1): 1–25. <ext-link xlink:href="10.1007/s13225-021-00483-9" ext-link-type="doi" xlink:type="simple">https://doi.org/10.1007/s13225-021-00483-9</ext-link></mixed-citation></ref></ref-list></tp:taxon-treatment>
